# Supplementary material for: Strip intercropping with local crops increased Aconitum carmichaeli yield and soil quality
Source: Front Plant Sci. 2023 Mar 3;14:1147671. doi: 10.3389/fpls.2023.1147671 (PMC10020659; doi:10.3389/fpls.2023.1147671)
Supplement: Supplementary file 6 [file Table_1.xlsx]

## Sheet: Table S1
Supplementary Table 1 PCR primers and amplification protocols used for 16S rRNA gene, ITS and nitrogen cycle genes
Target gene	Primer sequence (50 / 30 )	Product size	qPCR condition	Reference
16S rDNA	338F: ACTCCTACGGGAGGCAGC；536R: GWATTACCGCGGCKGCTG	199 bp	95 ℃/2 min;40 cycles:95 ℃/30 s, 55 ℃/30 s, 72 ℃/30 s	Guadie, A.; Xia,S.; Zhang, Z.; Zeleke, J.; Guo, W.; Ngo, H.H.; Hermanowicz, S.W. Effect of intermittent aeration cycle on nutrient removal and microbial community in a fluidized bed reactor-membrane bioreactor combo system. Bioresour. Technol. 2014, 156, 195-205.
ITS rDNA	ITS1F: CTTGGTCATTTAGAGGAAGTAA；ITS4: TCCTCCGCTTATTGATATGC	542 bp	95℃/2 min;40 cycles:95℃/45 s, 60℃/45 s, 72℃/45 s	Jung, J.; Yeom, J.; Kim, J.; Han, J.; Lim, H. S.; Park, H.; Hyun, S.; Park, W. Change in gene abundance in the nitrogen biogeochemical cycle with temperature and nitrogen addition in Antarctic soils.Res. Microbiol. 2011, 162, 1018-1026.
amoA	amoA-1F: GGGGTTTCTACTGGTGGT；amoA-2R: CCCCTCKGSAAAGCCTTCTTC	491 bp	95℃/2 min;35 cycles:95℃/30 s, 53℃/30 s, 72℃/1 min	Gao, J.; Duan, Y.; Liu, Y.; Zhuang, X.; Liu, Y.; Bai, Z.; Ma, W.; Zhuang, G.;Long- and short-chain AHLs affect AOA and AOB microbial community composition and ammonia oxidation rate in activated sludge. J. Environ. Sci. 2019, 78, 53-62.
nxrA	norA-F: CAGACCGACGTGTGCGAAAG；norA-R: TCCACAAGGAACGGAAGGTC	323 bp	95℃/5 min;45 cycles:95℃/30 s, 55℃/45 s, 72℃/ 45 s	Attard, E.; Poly, F.; Commeaux, C.; Laurent, F; Terada, A.; Smets, B.F.; Recous, S.; Roux, X.L. Shifts between Nitrospira- and Nitrobacter-like nitrite oxidizers underlie the response of soil potential nitrite oxidation to changes in tillage practices. Environ. Microbiol., 2010, 12,315-326.
narG	narG-F: TCGCCSATYCCGGCSATGTC；narG-R: GAGTTGTACCAGTCRGCSGAYTCSG	173 bp	95 ℃/7 min;35 cycles:95 ℃/30 s, 61 ℃/30 s, 72 ℃/1 min	Vijay, A.; Chhabra, M.; Vincent, T. Microbial community modulates electrochemical performance and denitrification rate in a biocathodic autotrophic and heterotrophic denitrifying microbial fuel cell. Bioresour. Technol., 2019, 272, 217-225.
nirS	nirSCd3aFm: AACGYSAAGGARACSGG；nirSR3cdm: GASTTCGGRTGSGTCTTSAYGAA	422 bp	95 ℃/2 min;35 cycles:95℃/30 s, 53 ℃/30 s, 72 ℃ 1 min	Vijay, A.; Chhabra, M.; Vincent, T. Microbial community modulates electrochemical performance and denitrification rate in a biocathodic autotrophic and heterotrophic denitrifying microbial fuel cell. Bioresour. Technol., 2019, 272, 217-225.
norB	cnorB2F: GACAAGNNNTACTGGTGGT；cnorB6R: GAANCCCCANACNCCNGC	390 bp	95℃/2 min;40 cycles:95℃/45 s, 60℃/45 s, 72℃/45 s	Jung, J.; Yeom, J.; Kim, J.; Han, J.; Lim, H. S.; Park, H.; Hyun, S.; Park, W. Change in gene abundance in the nitrogen biogeochemical cycle with temperature and nitrogen addition in Antarctic soils.Res. Microbiol. 2011, 162, 1018-1026.
nosZ	nosZ F: CGYTGTTCMTCGACAGCCAG；nosZ1622 R: CGSACCTTSTTGCCSTYGCG	454 bp	95 ℃/2 min;35 cycles:95 ℃/30 s, 53 ℃/30 s, 72 ℃/1 min	Vijay, A.; Chhabra, M.; Vincent, T. Microbial community modulates electrochemical performance and denitrification rate in a biocathodic autotrophic and heterotrophic denitrifying microbial fuel cell. Bioresour. Technol., 2019, 272, 217-225.
nifH	nifH-F: AAAGGYGGWATCGGYAARTCCACCAC；nifH-R: TTGTTSGCSGCRTACATSGCCATCAT	458 bp	95℃/5 min;40 cycles:95℃/30 s, 55℃/30 s, 72℃/1 min	Rösch, C.; Mergel, A.; Bothe, H. Biodiversity of Denitrifying and Dinitrogen-Fixing Bacteria in an Acid Forest Soil. Appl. Environ. Microbiol, 2002, 68, 3818-3829.
Note: The second base of 16S rDNA reverse primer is optimized as annexation base W. The PCR products of ITS rDNA for different species have different fragment sizes （420 – 825 bp, with reference to Manter et al.）（Manter, D.K.; Vivanco, J.M. Use of the ITS primers, ITS1F and ITS4, to characterize fungal abundance and diversity in mixed-template samples by qPCR and length heterogeneity analysis. J.…

## Sheet: Table S2
Supplementary Table 2 TOPSIS comprehensive evaluation for better herb yield and quality
Supplementary Table 2.1 Weights of indicators involved in comprehensive evaluation
Indicators	Fuzi weight	Chuanwu weight	Above-ground biomass	Monoeste diterpenoid Alkaloids	Diester diterpenoid Alkaloids	Polysaccharide
Weights	0.25	0.15	0.05	0.25	0.15	0.15
Supplementary Table 2.2 Dimensionless weighted data of each indicator
Treatments	Fuzi weight	Chuanwu weight	Above-ground biomass	Monoester diterpenoid Alkaloids	Diester diterpenoid Alkaloids	Polysaccharide
JM	0.071	0.052	0.015	0.114	0.05	0.087
JR	0.117	0.071	0.023	0.101	0.043	0.078
JC	0.042	0.036	0.009	0.088	0.055	0.069
CP	0.098	0.058	0.02	0.091	0.057	0.028
CS	0.09	0.05	0.018	0.075	0.054	0.032
CM	0.108	0.063	0.021	0.071	0.049	0.027
CB	0.097	0.051	0.019	0.075	0.06	0.029
CC	0.057	0.031	0.011	0.083	0.054	0.024
Supplementary Table 2.3 The positive solution and the negative solution
Solution	Fuzi weight	Chuanwu weight	Above-ground biomass	Monoester diterpenoid Alkaloids	Diester diterpenoid Alkaloids	Polysaccharide
Positive	0.117	0.071	0.023	0.114	0.06	0.087
Negative	0.042	0.031	0.009	0.071	0.043	0.024

## Sheet: Table S3
Supplementary Table 3 TOPSIS comprehensive evaluation for better soil quality
Supplementary Table 3.1 Weights of indicators involved in comprehensive evaluation
Indicators	pH	OM	NH4+-N	NO3--N	PHOS	K	amoA	nxrA	narG	nirS	norB	nosZ	nifH	Catalase	Invertase	Urease	Acid phosphatase
Weights	1	1	0.5	0.5	1	1	0.5	0.5	0.25	0.25	0.25	0.25	1	1	1	1	1
Supplementary Table 3.2 Dimensionless weighted data of each indicator
Treatments	pH	OM	NH4+-N	NO3--N	PHOS	K	amoA	nxrA	narG	nirS	norB	nosZ	nifH	Catalase	Invertase	Urease	Acid phosphatase
JM	0.456	0.427	0.289	0.198	0.424	0.438	0.177	0.168	0.1	0.093	0.089	0.09	0.366	0.389	0.466	0.627	0.329
JR	0.233	0.481	0.252	0.254	0.227	0.449	0.182	0.186	0.1	0.09	0.09	0.085	0.349	0.359	0.645	0.245	0.277
JC	0.087	0.46	0.21	0.22	0.38	0.463	0.158	0.178	0.096	0.084	0.092	0.084	0.365	0.331	0.143	0.082	0.332
CP	0.296	0.246	0.088	0.139	0.327	0.276	0.177	0.179	0.072	0.085	0.087	0.089	0.357	0.348	0.437	0.365	0.287
CS	0.395	0.275	0.128	0.177	0.377	0.284	0.182	0.186	0.07	0.088	0.087	0.084	0.347	0.353	0.234	0.463	0.337
CM	0.513	0.228	0.14	0.094	0.372	0.277	0.181	0.176	0.076	0.091	0.088	0.093	0.352	0.359	0.217	0.21	0.319
CB	0.473	0.285	0.068	0.146	0.339	0.289	0.18	0.176	0.106	0.088	0.087	0.093	0.358	0.365	0.114	0.317	0.544
CC	0	0.324	0.103	0.131	0.349	0.276	0.176	0.165	0.079	0.088	0.086	0.089	0.332	0.32	0.205	0.219	0.332
Supplementary Table 3.3 The positive solution and the negative solution
Solution	pH	OM	NH4+-N	NO3--N	PHOS	K	amoA	nxrA	narG	nirS	norB	nosZ	nifH	Catalase	Invertase	Urease	Acid phosphatase
Positive	0.513	0.481	0.289	0.254	0.424	0.463	0.182	0.186	0.106	0.093	0.092	0.093	0.366	0.389	0.645	0.627	0.544
Negative	0	0.228	0.068	0.094	0.227	0.276	0.158	0.165	0.07	0.084	0.086	0.084	0.332	0.32	0.114	0.082	0.277

## Sheet: Table S4
Supplementary Table 4 Sequencing data quality
Treatments	Sequence repetition rate	% > Q30	GC-content	Percentage of series passing the filter	Joint ratio
JM-1	0.009	0.875	0.616	0.999	0.003
JM-2	0.008	0.855	0.625	1	0.002
JM-3	0.007	0.857	0.625	0.999	0.002
JR-1	0.007	0.914	0.603	0.999	0.004
JR-2	0.007	0.854	0.607	1	0.003
JR-3	0.01	0.878	0.61	0.999	0.004
JC-1	0.01	0.868	0.614	1	0.003
JC-2	0.012	0.861	0.605	1	0.003
JC-3	0.013	0.811	0.605	1	0.002

## Sheet: Table S5
Supplementary Table 5 R package used in data analysis
R package	Vision	Link
data.table	1.14.2	https://CRAN.R-project.org/package=data.table
readxl	1.3.1	https://CRAN.R-project.org/package=readxl
foreach	1.5.2	https://CRAN.R-project.org/package=foreach
tidyr	1.2.0	https://CRAN.R-project.org/package=tidyr
dplyr	1.0.8	https://CRAN.R-project.org/package=dplyr
rstatix	0.7.0	https://CRAN.R-project.org/package=rstatix
DESeq2	1.34.0	https://doi.org/doi:10.18129/B9.bioc.DESeq2
edgeR	3.36.0	https://doi.org/doi:10.18129/B9.bioc.edgeR
vegan	2.5-7	https://CRAN.R-project.org/package=vegan
ape	5.6-1	https://mirrors.tuna.tsinghua.edu.cn/CRAN/web/packages/ape/
phyloseq	1.38.0	https://doi.org/doi:10.18129/B9.bioc.phyloseq
ggplot2	3.3.5	https://CRAN.R-project.org/package=ggplot2
pheatmap	1.0.12	https://CRAN.R-project.org/package=pheatmap
VennDiagram	1.6.20	https://CRAN.R-project.org/package=VennDiagram
psych	2.1.9	https://CRAN.R-project.org/package=psych
yyeasy	0.0.4.0	https://gitee.com/yanpd01/yyeasy

## Sheet: Table S6
Supplementary Table 6 Accumulation of secondary metabolites in different treatment groups
Treatments	Benzoylhypaconitine（μg/g）	Benzoylaconitine（μg/g）	benzoymeslaconitine（μg/g）	hypaconitine（μg/g）	aconitine（μg/g）	mesaconitine（μg/g）	Polysaccharide（mg/g）
JM	466.764±18.464	6.182±0.145	178.459±2.056	917.461±31.08	82.721±3.313	399.072±14.304	157.603±1.192
JR	362.02±6.18	3.681±0.353	210.907±5.501	795.755±8.728	60.129±0.951	356.01±10.259	157.603±1.782
JC	245.823±13.398	8.934±0.749	249.288±8.12	642.766±20.193	187.154±8.289	704.008±18.736	138.746±2.029
CP	137.737±3.092	20.402±0.631	361.044±3.76	399.918±9.066	282.465±5.912	928.587±12.266	55.416±1.095
CS	123.412±8.537	18.517±0.88	289.215±9.655	390.103±18.444	272.213±12.801	855.666±38.072	65.012±1.669
CM	82.418±0.902	18.3±1.077	304.955±17.163	435.12±26.209	211.834±9.827	720.965±36.136	55.367±2.256
CB	90.463±6.359	19.307±0.614	321.174±15.528	458.896±26.648	282.328±17.346	941.367±54.03	58.958±0.347
CC	75.955±2.231	21.917±0.383	377.539±7.23	467.081±11.276	231.581±4.446	828.895±18.057	47.989±4.636

## Sheet: Table S7
Supplementary Table 7 TOPSIS comprehensive evaluation for better " Fuzi weight" and " Monoester diterpenoid alkaloids"
Supplementary Table 7.1 Weights of indicators involved in comprehensive evaluation
Indicators	Fuzi weight	Chuanwu weight	Above-ground biomass	Monoester diterpenoid Alkaloids	Diester diterpenoid Alkaloids	Polysaccharide	Notes
Weights	0.25	0.15	0.15	0.15	0.15	0.15	Main indicator is Fuzi weight
Weights	0.15	0.15	0.15	0.25	0.15	0.15	Main indicator is Monoester diterpenoid alkaloids
Supplementary Table 7.2 TOPSIS comprehensive evaluation score ranking
Main indicator	Treatments
	JM	JR	JC	CP	CS	CM	CB	CC
Fuzi weight	2	1	7	4	6	3	5	8
Monoester diterpenoid alkaloids	2	1	6	3	7	4	5	8

## Sheet: Table S8
Supplementary Table 7 OTUs in different samples
OTU ID	JM-1	JM-2	JM-3	JC-1	JC-2	JC-3	JR-1	JR-2	JR-3	taxonomy
OTU2	289437	147610	117665	1610	739	1376	16477	24366	24091	k__Bacteria; p__Proteobacteria; c__Gammaproteobacteria; o__Pseudomonadales; f__Pseudomonadaceae; g__Pseudomonas; s__Pseudomonas alcaligenes
OTU3	30384	34532	36077	23566	27624	13058	8174	10092	12085	k__Bacteria; p__Proteobacteria; c__Gammaproteobacteria; o__Pseudomonadales; f__Pseudomonadaceae; g__Pseudomonas; s__Pseudomonas aeruginosa
OTU4	1305	1314	1314	204	0	0	0	0	70	k__Bacteria; p__Proteobacteria; c__Gammaproteobacteria; o__Pseudomonadales; f__Pseudomonadaceae; g__Pseudomonas; s__Pseudomonas mendocina
OTU5	146	209	171	0	0	0	0	0	0	k__Bacteria; p__Proteobacteria; c__Gammaproteobacteria; o__Pseudomonadales; f__Pseudomonadaceae; g__Pseudomonas; s__Pseudomonas furukawaii
OTU6	34403	5929	6024	0	544	0	152	192	223	k__Bacteria; p__Proteobacteria; c__Gammaproteobacteria; o__Pseudomonadales; f__Pseudomonadaceae; g__Pseudomonas; s__Pseudomonas stutzeri
OTU7	849	476	414	0	0	0	0	0	0	k__Bacteria; p__Proteobacteria; c__Gammaproteobacteria; o__Pseudomonadales; f__Pseudomonadaceae; g__Pseudomonas; s__Pseudomonas balearica
OTU8	10247	13691	25744	4805	7121	7920	17951	24159	20987	k__Bacteria; p__Proteobacteria; c__Gammaproteobacteria; o__Pseudomonadales; f__Pseudomonadaceae; g__Pseudomonas; s__Pseudomonas putida
OTU9	888	812	4153	2310	1451	456	334	592	398	k__Bacteria; p__Proteobacteria; c__Gammaproteobacteria; o__Pseudomonadales; f__Pseudomonadaceae; g__Pseudomonas; s__Pseudomonas monteilii
OTU10	486	39	718	1445	0	0	375	0	526	k__Bacteria; p__Proteobacteria; c__Gammaproteobacteria; o__Pseudomonadales; f__Pseudomonadaceae; g__Pseudomonas; s__Pseudomonas fulva
OTU11	426	4102	973	1551	957	0	1808	2150	442	k__Bacteria; p__Proteobacteria; c__Gammaproteobacteria; o__Pseudomonadales; f__Pseudomonadaceae; g__Pseudomonas; s__Pseudomonas mosselii
OTU12	5532	756	686	0	0	0	0	0	0	k__Bacteria; p__Proteobacteria; c__Gammaproteobacteria; o__Pseudomonadales; f__Pseudomonadaceae; g__Pseudomonas; s__Pseudomonas sp. DY-1
OTU13	4199	377	467	0	0	0	0	0	0	k__Bacteria; p__Proteobacteria; c__Gammaproteobacteria; o__Pseudomonadales; f__Pseudomonadaceae; g__Pseudomonas; s__Pseudomonas sp. RBPA9
OTU14	548	525	511	46	114	121	423	482	244	k__Bacteria; p__Proteobacteria; c__Gammaproteobacteria; o__Pseudomonadales; f__Pseudomonadaceae; g__Pseudomonas; s__Pseudomonas sp. SCB32
OTU15	663	672	614	0	307	211	571	662	209	k__Bacteria; p__Proteobacteria; c__Gammaproteobacteria; o__Pseudomonadales; f__Pseudomonadaceae; g__Pseudomonas; s__Pseudomonas sp. ATCC 13867
OTU16	361	1440	1280	0	0	0	117	146	259	k__Bacteria; p__Proteobacteria; c__Gammaproteobacteria; o__Pseudomonadales; f__Pseudomonadaceae; g__Pseudomonas; s__Pseudomonas sp. S34
OTU17	70	130	106	0	0	0	0	0	0	k__Bacteria; p__Proteobacteria; c__Gammaproteobacteria; o__Pseudomonadales; f__Pseudomonadaceae; g__Pseudomonas; s__Pseudomonas sp. CC6-YY-74
OTU18	215	116	110	0	0	0	0	0	0	k__Bacteria; p__Proteobacteria; c__Gammaproteobacteria; o__Pseudomonadales; f__Pseudomonadaceae; g__Pseudomonas; s__Pseudomonas sp. StFLB209
OTU19	72	0	40	0	0	0	0	0	0	k__Bacteria; p__Proteobacteria; c__Gammaproteobacteria; o__Pseudomonadales; f__Pseudomonadaceae; g__Pseudomonas; s__Pseudomonas sp. MSPm1
OTU20	75	424	407	0	0	0	0	0	23	k__Bacteria; p__Proteobacteria; c__Gammaproteobacteria; o__Pseudomonadales; f__Pseudomonadaceae; g__Pseudomonas; s__Pseudomonas sp. MM213
OTU21	33	171	129	0	0	0	0	0	0	k__Bacteria; p__Proteobacteria; c__Gammaproteobacteria; o__Pseudomonadales; f__Pseudomonadaceae; g__Pseudomonas; s__Pseudomonas sp. M30-35
OTU22	31	0	65	88	85	102	145	181	101	k__Bacteria; p__Proteobacteria; c__Gammaproteobacteria; o__Pseudomonadales; f__Pseudomonadaceae; g__Pseudomonas; s__Pseudomonas sp. MM211
OTU23	40	0	0	0	0	0	0	0	0	k__Bacteria; p__Proteobacteria; c__Gammaproteobacteria; o__Pseudomonadales; f__Pseudomonadaceae; g__Pseudomonas; s__Pseudomonas sp. TCU-HL1
OTU24	39	65	61	0	158	95	211	240	35	k__Bacteria; p__Proteobacteria; c__Gammaproteobacteria; o__Pseudomonadales; f__Pseudomonadaceae; g__Pseudomonas; s__Pseudomonas sp. PDNC002
OTU25	25	0	33	0	0	0	0	0	0	k__Bacteria; p__Proteobacteria; c__Gammaproteobacteria; o__Pseudomonadales; f__Pseudomonadaceae; g__Pseudomonas; s__Pseudomonas sp. LPB0260
OTU26	4575	3725	3329	0	0	0	196	326	277	k__Bacteria; p__Proteobacteria; c__Gammaproteobacteria; o__Pseudomonadales; f__Pseudomonadaceae; g__Pseudomonas; s__Pseudomonas campi
OTU27	1964	704	282	0	0	89	0	42	0	k__Bacteria; p__Proteobacteria; c__Gammaproteobacteria; o__Pseudomonadales; f__Pseudomonadaceae; g__Pseudomonas; s__Pseudomonas oryzae
OTU28	1369	3797	3257	54	55	107	377	548	673	k__Bacteria; p__Proteobacteria; c__Gammaproteobacteria; o__Pseudomonadales; f__Pseudomonadaceae; g__Pseudomonas; s__Pseudomonas umsongensis
OTU29	383	912	825	683	1197	732	1085	1601	1612	k__Bacteria; p__Proteobacteria; c__Gammaproteobacteria; o__Pseudomonadales; f__Pseudomonadaceae; g__Pseudomonas; s__Pseudomonas fluorescens
OTU30	241	177	174	844	385	293	462	477	125	k__Bacteria; p__Proteobacteria; c__Gammaproteobacteria; o__Pseudomonadales; f__Pseudomonadaceae; g__Pseudomonas; s__Pseudomonas chlororaphis
OTU31	53	42	0	0	63	0	70	115	103	k__Bacteria; p__Proteobacteria; c__Gammaproteobacteria; o__Pseudomonadales; f__Pseudomonadaceae; g__Pseudomonas; s__Pseudomonas lundensis
OTU32	3714	3764	4388	12033	19933	11542	1697	3181	2481	k__Bacteria; p__Proteobacteria; c__Gammaproteobacteria; o__Pseudomonadales; f__Pseudomonadaceae; g__Pseudomonas; s__Pseudomonas knackmussii
OTU33	296	2585	5861	114	123	205	39	72	54	k__Bacteria; p__Proteobacteria; c__Gammaproteobacteria; o__Pseudomonadales; f__Pseudomonadaceae; g__Pseudomonas; s__Pseudomonas alkylphenolica
OTU34	162	68	45	0	0	0	0	0	0	k__Bacteria; p__Proteobacteria; c__Gammaproteobacteria; o__Pseudomonadales; f__Pseudomonadaceae; g__Pseudomonas; s__Pseudomonas guangdongensis
OTU35	148	201	367	134	176	322	56546	82417	5481	k__Bacteria; p__Proteobacteria; c__Gammaproteobacteria; o__Pseudomonadales; f__Pseudomonadaceae; g__Pseudomonas; s__Pseudomonas entomophila
OTU36	114	97	126	0	0	0	0	0	0	k__Bacteria; p__Proteobacteria; c__Gammaproteobacteria; o__Pseudomonadales; f__Pseudomonadaceae; g__Pseudomonas; s__Pseudomonas lalkuanensis
OTU37	124	169	52	0	0	0	0	0	0	k__Bacteria; p__Proteobacteria; c__Gammaproteobacteria; o__Pseudomonadales; f__Pseudomonadaceae; g__Pseudomonas; s__Pseudomonas saudiphocaensis
OTU38	38	0	624	58	36	0	44	53	27	k__Bacteria; p__Proteobacteria; c__Gammaproteobacteria; o__Pseudomonadales; f__Pseudomonadaceae; g__Pseudomonas; s__Pseudomonas argentinensis
OTU39	38	53	34	0	0	0	0	0	0	k__Bacteria; p__Proteobacteria; c__Gammaproteobacteria; o__Pseudomonadales; f__Pseudomonadaceae; g__Pseudomonas; s__Pseudomonas cavernae
OTU40	225	376	450	0	0	0	0	0	0	k__Bacteria; p__Proteobacteria; c__Gammaproteobacteria; o__Pseudomonadales; f__Pseudomonadaceae; g__Pseudomonas; s__Pseudomonas alcaliphila
OTU41	50	39	30	0	0	0	0	0	0	k__Bacteria; p__Proteobacteria; c__Gammaproteobacteria; o__Pseudomonadales; f__Pseudomonadaceae; g__Pseudomonas; s__Pseudomonas sediminis
OTU42	154	0	0	0	0	0	0	0	0	k__Bacteria; p__Proteobacteria; c__Gammaproteobacteria; o__Pseudomonadales; f__Pseudomonadaceae; g__Pseudomonas; s__Pseudomonas khazarica
OTU43	239	0	0	0	0	0	0	0	0	k__Bacteria; p__Proteobacteria; c__Gammaproteobacteria; o__Pseudomonadales; f__Pseudomonadaceae; g__Pseudomonas; s__Pseudomonas kunmingensis
OTU44	49	0	0	0	0	0	0	0	0	k__Bacteria; p__Proteobacteria; c__Gammaproteobacteria; o__Pseudomonadales; f__Pseudomonadaceae; g__Pseudomonas; s__Pseudomonas otitidis
OTU45	57	0	0	0	0	0	0	0	0	k__Bacteria; p__Proteobacteria; c__Gammaproteobacteria; o__Pseudomonadales; f__Pseudomonadaceae; g__Pseudomonas; s__Pseudomonas wenzhouensis
OTU46	111	218	263	0	0	0	0	0	0	k__Bacteria; p__Proteobacteria; c__Gammaproteobacteria; o__Pseudomonadales; f__Pseudomonadaceae; g__Pseudomonas; s__Pseudomonas sihuiensis
OTU47	76	107	255	0	0	131	470	634	390	k__Bacteria; p__Proteobacteria; c__Gammaproteobacteria; o__Pseudomonadales; f__Pseudomonadaceae; g__Pseudomonas; s__Pseudomonas oryziphila
OTU48	106	164	100	0	0	0	0	0	0	k__Bacteria; p__Proteobacteria; c__Gammaproteobacteria; o__Pseudomonadales; f__Pseudomonadaceae; g__Pseudomonas; s__Pseudomonas tohonis
OTU49	113	79	0	0	0	0	0	0	0	k__Bacteria; p__Proteobacteria; c__Gammaproteobacteria; o__Pseudomonadales; f__Pseudomonadaceae; g__Azotobacter; s__Azotobacter chroococcum
OTU50	53	16	13	0	0	0	0	0	0	k__Bacteria; p__Proteobacteria; c__Gammaproteobacteria; o__Pseudomonadales; f__Pseudomonadaceae; g__Permianibacter; s__Permianibacter aggregans
OTU51	4262	1213	852	0	0	0	0	0	0	k__Bacteria; p__Proteobacteria; c__Gammaproteobacteria; o__Pseudomonadales; f__Marinobacteraceae; g__Marinobacter; s__Marinobacter sp. LQ44
OTU52	358	0	0	0	0	0	0	0	0	k__Bacteria; p__Proteobacteria; c__Gammaproteobacteria; o__Pseudomonadales; f__Marinobacteraceae; g__Marinobacter; s__Marinobacter sp. NP-4(2019)
OTU53	90	44	40	0	0	0	0	0	0	k__Bacteria; p__Proteobacteria; c__Gammaproteobacteria; o__Pseudomonadales; f__Marinobacteraceae; g__Marinobacter; s__Marinobacter sp. Arc7-DN-1
OTU54	1417	0	0	0	0	0	0	0	0	k__Bacteria; p__Proteobacteria; c__Gammaproteobacteria; o__Pseudomonadales; f__Marinobacteraceae; g__Marinobacter; s__Marinobacter sp. CP1
OTU55	54	0	0	0	0	0	0	0	0	k__Bacteria; p__Proteobacteria; c__Gammaproteobacteria; o__Pseudomonadales; f__Marinobacteraceae; g__Marinobacter; s__Marinobacter sp. LPB0319
OTU56	29	0	0	0	0	0	0	0	0	k__Bacteria; p__Proteobacteria; c__Gammaproteobacteria; o__Pseudomonadales; f__Marinobacteraceae; g__Marinobacter; s__Marinobacter sp. CA1
OTU57	194	0	0	0	0	0	0	0	0	k__Bacteria; p__Proteobacteria; c__Gammaproteobacteria; o__Pseudomonadales; f__Marinobacteraceae; g__Marinobacter; s__Marinobacter sp. es.042
OTU58	119	0	0	0	0	0	0	0	0	k__Bacteria; p__Proteobacteria; c__Gammaproteobacteria; o__Pseudomonadales; f__Marinobacteraceae; g__Marinobacter; s__Marinobacter sp. JH2
OTU59	4735	1483	1082	0	0	0	0	0	0	k__Bacteria; p__Proteobacteria; c__Gammaproteobacteria; o__Pseudomonadales; f__Marinobacteraceae; g__Marinobacter; s__Marinobacter nauticus
OTU60	747	241	212	0	0	0	0	0	0	k__Bacteria; p__Proteobacteria; c__Gammaproteobacteria; o__Pseudomonadales; f__Marinobacteraceae; g__Marinobacter; s__Marinobacter salarius
OTU61	242	151	151	0	0	0	0	0	0	k__Bacteria; p__Proteobacteria; c__Gammaproteobacteria; o__Pseudomonadales; f__Marinobacteraceae; g__Marinobacter; s__Marinobacter salsuginis
OTU62	1538	0	0	0	0	0	0	0	0	k__Bacteria; p__Proteobacteria; c__Gammaproteobacteria; o__Pseudomonadales; f__Marinobacteraceae; g__Marinobacter; s__Marinobacter adhaerens
OTU63	55	0	0	0	0	0	0	0	0	k__Bacteria; p__Proteobacteria; c__Gammaproteobacteria; o__Pseudomonadales; f__Marinobacteraceae; g__Marinobacter; s__Marinobacter similis
OTU64	40	0	0	0	0	0	0	0	0	k__Bacteria; p__Proteobacteria; c__Gammaproteobacteria; o__Pseudomonadales; f__Marinobacteraceae; g__Marinobacter; s__Marinobacter salinus
OTU65	26	0	0	0	0	0	0	0	0	k__Bacteria; p__Proteobacteria; c__Gammaproteobacteria; o__Pseudomonadales; f__Marinobacteraceae; g__Marinobacter; s__Marinobacter fonticola
OTU66	12505	10182	9354	145	152	0	69	87	406	k__Bacteria; p__Proteobacteria; c__Gammaproteobacteria; o__Xanthomonadales; f__Xanthomonadaceae; g__Lysobacter; s__Lysobacter sp. CECT 30171
OTU67	3854	4832	4101	5713	1964	1460	5202	5818	4327	k__Bacteria; p__Proteobacteria; c__Gammaproteobacteria; o__Xanthomonadales; f__Xanthomonadaceae; g__Lysobacter; s__Lysobacter sp. KIS68-7
OTU68	3582	5571	4706	25958	76873	8617	839	1013	1286	k__Bacteria; p__Proteobacteria; c__Gammaproteobacteria; o__Xanthomonadales; f__Xanthomonadaceae; g__Lysobacter; s__Lysobacter sp. CW239
OTU69	1266	1534	1109	220	186	206	12535	15108	5987	k__Bacteria; p__Proteobacteria; c__Gammaproteobacteria; o__Xanthomonadales; f__Xanthomonadaceae; g__Lysobacter; s__Lysobacter sp. 5GHs7-4
OTU70	234	239	213	568	165	68	319	482	598	k__Bacteria; p__Proteobacteria; c__Gammaproteobacteria; o__Xanthomonadales; f__Xanthomonadaceae; g__Lysobacter; s__Lysobacter sp. TY2-98
OTU71	1245	1784	1648	0	0	0	0	0	0	k__Bacteria; p__Proteobacteria; c__Gammaproteobacteria; o__Xanthomonadales; f__Xanthomonadaceae; g__Lysobacter; s__Lysobacter sp. H23M47
OTU72	469	276	432	176	90	0	141	203	185	k__Bacteria; p__Proteobacteria; c__Gammaproteobacteria; o__Xanthomonadales; f__Xanthomonadaceae; g__Lysobacter; s__Lysobacter sp. K5869
OTU73	732	484	492	0	288	0	0	0	0	k__Bacteria; p__Proteobacteria; c__Gammaproteobacteria; o__Xanthomonadales; f__Xanthomonadaceae; g__Lysobacter; s__Lysobacter sp. H23M41
OTU74	286	297	253	0	0	0	0	0	0	k__Bacteria; p__Proteobacteria; c__Gammaproteobacteria; o__Xanthomonadales; f__Xanthomonadaceae; g__Lysobacter; s__Lysobacter sp. H21R20
OTU75	130	164	144	0	0	0	0	0	0	k__Bacteria; p__Proteobacteria; c__Gammaproteobacteria; o__Xanthomonadales; f__Xanthomonadaceae; g__Lysobacter; s__Lysobacter sp. H21R4
OTU76	104	4405	330	0	337	0	0	224	121	k__Bacteria; p__Proteobacteria; c__Gammaproteobacteria; o__Xanthomonadales; f__Xanthomonadaceae; g__Lysobacter; s__Lysobacter sp. HDW10
OTU77	38889	53278	53436	2668	591	786	1883	2207	1569	k__Bacteria; p__Proteobacteria; c__Gammaproteobacteria; o__Xanthomonadales; f__Xanthomonadaceae; g__Lysobacter; s__Lysobacter arenosi
OTU78	9525	11098	12532	6022	11485	6352	5739	6616	5899	k__Bacteria; p__Proteobacteria; c__Gammaproteobacteria; o__Xanthomonadales; f__Xanthomonadaceae; g__Lysobacter; s__Lysobacter lycopersici
OTU79	2268	1661	2097	513	203	119	290	361	731	k__Bacteria; p__Proteobacteria; c__Gammaproteobacteria; o__Xanthomonadales; f__Xanthomonadaceae; g__Lysobacter; s__Lysobacter soli
OTU80	2011	1867	1795	348	272	191	535	594	611	k__Bacteria; p__Proteobacteria; c__Gammaproteobacteria; o__Xanthomonadales; f__Xanthomonadaceae; g__Lysobacter; s__Lysobacter solisilvae (ex Woo and Kim 2022)
OTU81	2810	1598	1200	966	8108	1260	23021	28257	1526	k__Bacteria; p__Proteobacteria; c__Gammaproteobacteria; o__Xanthomonadales; f__Xanthomonadaceae; g__Lysobacter; s__Lysobacter enzymogenes
OTU82	1015	950	946	98	49	0	135	140	178	k__Bacteria; p__Proteobacteria; c__Gammaproteobacteria; o__Xanthomonadales; f__Xanthomonadaceae; g__Lysobacter; s__Lysobacter solisilvae (ex Kim et al. 2021)
OTU83	1323	887	699	232	290	127	76	92	145	k__Bacteria; p__Proteobacteria; c__Gammaproteobacteria; o__Xanthomonadales; f__Xanthomonadaceae; g__Lysobacter; s__Lysobacter maris
OTU84	585	472	383	78	71	0	32	0	25	k__Bacteria; p__Proteobacteria; c__Gammaproteobacteria; o__Xanthomonadales; f__Xanthomonadaceae; g__Lysobacter; s__Lysobacter alkalisoli
OTU85	1407	1317	1203	501	279	279	98	98	108	k__Bacteria; p__Proteobacteria; c__Gammaproteobacteria; o__Xanthomonadales; f__Xanthomonadaceae; g__Lysobacter; s__Lysobacter oculi
OTU86	9964	10215	8444	2759	3707	1981	2909	3473	29066	k__Bacteria; p__Proteobacteria; c__Gammaproteobacteria; o__Xanthomonadales; f__Xanthomonadaceae; g__Lysobacter; s__Lysobacter capsici
OTU87	263	404	207	0	114	0	44	67	80	k__Bacteria; p__Proteobacteria; c__Gammaproteobacteria; o__Xanthomonadales; f__Xanthomonadaceae; g__Lysobacter; s__Lysobacter antibioticus
OTU88	3052	2910	2379	2480	2047	1059	402	415	610	k__Bacteria; p__Proteobacteria; c__Gammaproteobacteria; o__Xanthomonadales; f__Xanthomonadaceae; g__Pseudoxanthomonas; s__Pseudoxanthomonas sp. X-1
OTU89	76617	162782	62721	14722	13749	6967	63413	79097	168348	k__Bacteria; p__Proteobacteria; c__Gammaproteobacteria; o__Xanthomonadales; f__Xanthomonadaceae; g__Pseudoxanthomonas; s__Pseudoxanthomonas mexicana
OTU90	8380	7421	8165	6036	3153	1768	541	611	1045	k__Bacteria; p__Proteobacteria; c__Gammaproteobacteria; o__Xanthomonadales; f__Xanthomonadaceae; g__Pseudoxanthomonas; s__Pseudoxanthomonas suwonensis
OTU91	502	390	320	578	1263	560	234	314	275	k__Bacteria; p__Proteobacteria; c__Gammaproteobacteria; o__Xanthomonadales; f__Xanthomonadaceae; g__Pseudoxanthomonas; s__Pseudoxanthomonas spadix
OTU92	79426	82615	81427	346	360	274	1577	1917	6286	k__Bacteria; p__Proteobacteria; c__Gammaproteobacteria; o__Xanthomonadales; f__Xanthomonadaceae; g__Arenimonas; s__Arenimonas daejeonensis
OTU93	21466	13461	10868	1795	1121	1212	750	699	774	k__Bacteria; p__Proteobacteria; c__Gammaproteobacteria; o__Xanthomonadales; f__Xanthomonadaceae; g__Thermomonas; s__Thermomonas sp. XSG
OTU94	1354	1097	920	122	171	140	90	101	105	k__Bacteria; p__Proteobacteria; c__Gammaproteobacteria; o__Xanthomonadales; f__Xanthomonadaceae; g__Thermomonas; s__Thermomonas sp. HDW16
OTU95	13456	11326	10253	1159	855	563	635	576	568	k__Bacteria; p__Proteobacteria; c__Gammaproteobacteria; o__Xanthomonadales; f__Xanthomonadaceae; g__Thermomonas; s__Thermomonas aquatica
OTU96	9402	6465	5868	2761	1552	1817	987	999	1009	k__Bacteria; p__Proteobacteria; c__Gammaproteobacteria; o__Xanthomonadales; f__Xanthomonadaceae; g__Thermomonas; s__Thermomonas brevis
OTU97	1764	1697	1360	1842	1560	1160	401	427	533	k__Bacteria; p__Proteobacteria; c__Gammaproteobacteria; o__Xanthomonadales; f__Xanthomonadaceae; g__Thermomonas; s__Thermomonas carbonis
OTU98	4614	1929	2354	570	325	190	68	81	151	k__Bacteria; p__Proteobacteria; c__Gammaproteobacteria; o__Xanthomonadales; f__Xanthomonadaceae; g__Luteimonas; s__Luteimonas sp. MC1750
OTU99	1790	1899	1549	375	249	168	63	48	55	k__Bacteria; p__Proteobacteria; c__Gammaproteobacteria; o__Xanthomonadales; f__Xanthomonadaceae; g__Luteimonas; s__Luteimonas sp. JM171
OTU100	4709	3126	2760	256	244	0	0	156	97	k__Bacteria; p__Proteobacteria; c__Gammaproteobacteria; o__Xanthomonadales; f__Xanthomonadaceae; g__Luteimonas; s__Luteimonas sp. YGD11-2
OTU101	2079	1509	1454	354	227	0	64	95	69	k__Bacteria; p__Proteobacteria; c__Gammaproteobacteria; o__Xanthomonadales; f__Xanthomonadaceae; g__Luteimonas; s__Luteimonas sp. MC1572
OTU102	1311	1065	1191	659	623	273	104	72	162	k__Bacteria; p__Proteobacteria; c__Gammaproteobacteria; o__Xanthomonadales; f__Xanthomonadaceae; g__Luteimonas; s__Luteimonas sp. MC1825
OTU103	614	471	460	2114	927	446	1415	1463	681	k__Bacteria; p__Proteobacteria; c__Gammaproteobacteria; o__Xanthomonadales; f__Xanthomonadaceae; g__Luteimonas; s__Luteimonas sp. D4P002
OTU104	5237	2806	3329	758	567	0	118	168	185	k__Bacteria; p__Proteobacteria; c__Gammaproteobacteria; o__Xanthomonadales; f__Xanthomonadaceae; g__Luteimonas; s__Luteimonas granuli
OTU105	1173	671	664	0	0	0	0	0	148	k__Bacteria; p__Proteobacteria; c__Gammaproteobacteria; o__Xanthomonadales; f__Xanthomonadaceae; g__Luteimonas; s__Luteimonas yindakuii
OTU106	370	304	448	245	204	0	41	41	36	k__Bacteria; p__Proteobacteria; c__Gammaproteobacteria; o__Xanthomonadales; f__Xanthomonadaceae; g__Luteimonas; s__Luteimonas chenhongjianii
OTU107	9142	40297	137083	36378	18625	8861	5532	6799	8653	k__Bacteria; p__Proteobacteria; c__Gammaproteobacteria; o__Xanthomonadales; f__Xanthomonadaceae; g__Stenotrophomonas; s__Stenotrophomonas maltophilia
OTU108	8390	12112	7704	3149	6066	2337	657	1198	1138	k__Bacteria; p__Proteobacteria; c__Gammaproteobacteria; o__Xanthomonadales; f__Xanthomonadaceae; g__Stenotrophomonas; s__Stenotrophomonas acidaminiphila
OTU109	484	948	307	2918	1263	2412	2246	2655	2786	k__Bacteria; p__Proteobacteria; c__Gammaproteobacteria; o__Xanthomonadales; f__Xanthomonadaceae; g__Stenotrophomonas; s__Stenotrophomonas rhizophila
OTU110	2535	935	2264	9257	6188	2102	625	2037	1618	k__Bacteria; p__Proteobacteria; c__Gammaproteobacteria; o__Xanthomonadales; f__Xanthomonadaceae; g__Xanthomonas; s__Xanthomonas citri
OTU111	788	693	727	2051	1519	932	476	610	503	k__Bacteria; p__Proteobacteria; c__Gammaproteobacteria; o__Xanthomonadales; f__Xanthomonadaceae; g__Xanthomonas; s__Xanthomonas hyacinthi
OTU112	402	189	1100	389	194	154	73	82	96	k__Bacteria; p__Proteobacteria; c__Gammaproteobacteria; o__Xanthomonadales; f__Xanthomonadaceae; g__Xanthomonas; s__Xanthomonas campestris
OTU113	736	396	416	394	571	0	183	288	250	k__Bacteria; p__Proteobacteria; c__Gammaproteobacteria; o__Xanthomonadales; f__Xanthomonadaceae; g__Xanthomonas; s__Xanthomonas translucens
OTU114	262	110	109	0	0	0	0	0	43	k__Bacteria; p__Proteobacteria; c__Gammaproteobacteria; o__Xanthomonadales; f__Xanthomonadaceae; g__Xanthomonas; s__Xanthomonas theicola
OTU115	321	262	357	1487	351	0	279	359	268	k__Bacteria; p__Proteobacteria; c__Gammaproteobacteria; o__Xanthomonadales; f__Xanthomonadaceae; g__Xanthomonas; s__Xanthomonas arboricola
OTU116	241	132	105	303	0	0	0	0	72	k__Bacteria; p__Proteobacteria; c__Gammaproteobacteria; o__Xanthomonadales; f__Xanthomonadaceae; g__Xanthomonas; s__Xanthomonas sacchari
OTU117	93	0	108	63	110	0	0	0	31	k__Bacteria; p__Proteobacteria; c__Gammaproteobacteria; o__Xanthomonadales; f__Xanthomonadaceae; g__Xanthomonas; s__Xanthomonas oryzae
OTU118	45	53	39	202	192	78	183	190	206	k__Bacteria; p__Proteobacteria; c__Gammaproteobacteria; o__Xanthomonadales; f__Xanthomonadaceae; g__Pseudolysobacter; s__Pseudolysobacter antarcticus
OTU119	7375	25739	19269	151615	232289	77251	65517	90352	52138	k__Bacteria; p__Proteobacteria; c__Gammaproteobacteria; o__Xanthomonadales; f__Rhodanobacteraceae; g__Rhodanobacter; s__Rhodanobacter sp. FDAARGOS 1247
OTU120	6950	11115	10043	123371	182558	60297	59558	72144	57925	k__Bacteria; p__Proteobacteria; c__Gammaproteobacteria; o__Xanthomonadales; f__Rhodanobacteraceae; g__Rhodanobacter; s__Rhodanobacter denitrificans
OTU121	1000	747	600	768722	630472	298124	45222	58172	35444	k__Bacteria; p__Proteobacteria; c__Gammaproteobacteria; o__Xanthomonadales; f__Rhodanobacteraceae; g__Rhodanobacter; s__Rhodanobacter glycinis
OTU122	1964	3173	2892	41726	67868	20878	19941	23299	20193	k__Bacteria; p__Proteobacteria; c__Gammaproteobacteria; o__Xanthomonadales; f__Rhodanobacteraceae; g__Rhodanobacter; s__Rhodanobacter thiooxydans
OTU123	6246	2280	2337	9748	20555	9121	6828	8004	9568	k__Bacteria; p__Proteobacteria; c__Gammaproteobacteria; o__Xanthomonadales; f__Rhodanobacteraceae; g__Frateuria; s__Frateuria sp. 5GH9-34
OTU124	4047	2881	3369	30324	14795	11362	5626	6533	7689	k__Bacteria; p__Proteobacteria; c__Gammaproteobacteria; o__Xanthomonadales; f__Rhodanobacteraceae; g__Frateuria; s__Frateuria sp. 5GH9-11
OTU125	1698	1843	1750	53922	46556	21501	8988	9943	8426	k__Bacteria; p__Proteobacteria; c__Gammaproteobacteria; o__Xanthomonadales; f__Rhodanobacteraceae; g__Aerosticca; s__Aerosticca soli
OTU126	720	670	1267	9945	53583	13721	9326	11466	10358	k__Bacteria; p__Proteobacteria; c__Gammaproteobacteria; o__Xanthomonadales; f__Rhodanobacteraceae; g__Dyella; s__Dyella thiooxydans
OTU127	113	90	59	3635	4310	1896	1562	1797	1812	k__Bacteria; p__Proteobacteria; c__Gammaproteobacteria; o__Xanthomonadales; f__Rhodanobacteraceae; g__Dyella; s__Dyella telluris
OTU128	75	94	115	4713	5129	2387	2097	2583	2804	k__Bacteria; p__Proteobacteria; c__Gammaproteobacteria; o__Xanthomonadales; f__Rhodanobacteraceae; g__Dyella; s__Dyella japonica
OTU129	655	752	716	1173	1101	488	722	857	1045	k__Bacteria; p__Proteobacteria; c__Gammaproteobacteria; o__Xanthomonadales; f__Rhodanobacteraceae; g__Dokdonella; s__Dokdonella koreensis
OTU130	90	135	65	745	771	209	215	278	144	k__Bacteria; p__Proteobacteria; c__Gammaproteobacteria; o__Xanthomonadales; f__Rhodanobacteraceae; g__Luteibacter; s__Luteibacter pinisoli
OTU131	39	150	53	315	469	107	156	110	132	k__Bacteria; p__Proteobacteria; c__Gammaproteobacteria; o__Xanthomonadales; f__Rhodanobacteraceae; g__Luteibacter; s__Luteibacter rhizovicinus
OTU132	52	24	22	80	99	42	86	114	87	k__Bacteria; p__Proteobacteria; c__Gammaproteobacteria; o__Xanthomonadales; f__Rhodanobacteraceae; g__Ahniella; s__Ahniella affigens
OTU133	43305	36217	35398	101539	71072	27994	31935	32672	25336	k__Bacteria; p__Proteobacteria; c__Gammaproteobacteria; o__Enterobacterales; f__Enterobacteriaceae; g__Salmonella; s__Salmonella enterica
OTU134	7658	8131	3306	14864	20382	10364	80055	6271	5532	k__Bacteria; p__Proteobacteria; c__Gammaproteobacteria; o__Enterobacterales; f__Enterobacteriaceae; g__Escherichia; s__Escherichia coli
OTU135	425	507	409	2795	2575	1423	634	750	417	k__Bacteria; p__Proteobacteria; c__Gammaproteobacteria; o__Enterobacterales; f__Enterobacteriaceae; g__Leclercia; s__Leclercia adecarboxylata
OTU136	109	77	95	0	0	0	40	54	0	k__Bacteria; p__Proteobacteria; c__Gammaproteobacteria; o__Enterobacterales; f__Pectobacteriaceae; g__Pectobacterium; s__Pectobacterium brasiliense
OTU137	24	0	0	0	0	0	0	0	0	k__Bacteria; p__Proteobacteria; c__Gammaproteobacteria; o__Enterobacterales; f__Morganellaceae; g__Photorhabdus; s__Photorhabdus thracensis
OTU138	19111	8335	27725	0	28	18	0	20	19	k__Bacteria; p__Proteobacteria; c__Gammaproteobacteria; o__Cellvibrionales; f__Cellvibrionaceae; g__Cellvibrio; s__Cellvibrio sp. PSBB006
OTU139	2646	8048	3431	78	60	0	801	1217	5852	k__Bacteria; p__Proteobacteria; c__Gammaproteobacteria; o__Cellvibrionales; f__Cellvibrionaceae; g__Cellvibrio; s__Cellvibrio sp. KY-YJ-3
OTU140	128	79	64	0	0	0	0	0	14	k__Bacteria; p__Proteobacteria; c__Gammaproteobacteria; o__Cellvibrionales; f__Cellvibrionaceae; g__Cellvibrio; s__Cellvibrio sp. KY-GH-1
OTU141	113	174	1369	310	103	100	0	24	83	k__Bacteria; p__Proteobacteria; c__Gammaproteobacteria; o__Cellvibrionales; f__Cellvibrionaceae; g__Cellvibrio; s__Cellvibrio sp. PSBB023
OTU142	97	62	129	0	0	0	0	0	0	k__Bacteria; p__Proteobacteria; c__Gammaproteobacteria; o__Cellvibrionales; f__Cellvibrionaceae; g__Cellvibrio; s__Cellvibrio japonicus
OTU143	26	0	84	0	0	0	0	0	0	k__Bacteria; p__Proteobacteria; c__Gammaproteobacteria; o__Cellvibrionales; f__Microbulbiferaceae; g__Microbulbifer; s__Microbulbifer sp. SH-1
OTU144	119	230	82	0	0	0	1998	2620	416	k__Bacteria; p__Proteobacteria; c__Gammaproteobacteria; o__Aeromonadales; f__Aeromonadaceae; g__Aeromonas; s__Aeromonas sp. FDAARGOS 1409
OTU145	10560	0	0	0	0	0	0	0	0	k__Bacteria; p__Proteobacteria; c__Gammaproteobacteria; o__Aeromonadales; f__Aeromonadaceae; g__Aeromonas; s__Aeromonas sp. ASNIH3
OTU146	1538	1457	989	0	0	0	577	939	22439	k__Bacteria; p__Proteobacteria; c__Gammaproteobacteria; o__Aeromonadales; f__Aeromonadaceae; g__Aeromonas; s__Aeromonas media
OTU147	683	1164	454	0	0	0	609	1008	728	k__Bacteria; p__Proteobacteria; c__Gammaproteobacteria; o__Aeromonadales; f__Aeromonadaceae; g__Aeromonas; s__Aeromonas hydrophila
OTU148	112	0	0	0	0	0	0	0	0	k__Bacteria; p__Proteobacteria; c__Gammaproteobacteria; o__Aeromonadales; f__Aeromonadaceae; g__Aeromonas; s__Aeromonas rivipollensis
OTU149	1313	0	1188	0	0	0	3757	6170	3238	k__Bacteria; p__Proteobacteria; c__Gammaproteobacteria; o__Aeromonadales; f__Aeromonadaceae; g__Aeromonas; s__Aeromonas caviae
OTU150	722	933	759	0	0	0	10017	13525	1357	k__Bacteria; p__Proteobacteria; c__Gammaproteobacteria; o__Aeromonadales; f__Aeromonadaceae; g__Aeromonas; s__Aeromonas sanarellii
OTU151	11498	2377	1922	5416	9160	5817	2584	4285	2821	k__Bacteria; p__Proteobacteria; c__Gammaproteobacteria; o__Pasteurellales; f__Pasteurellaceae; g__Pasteurella; s__Pasteurella multocida
OTU152	3579	4581	3883	2187	1658	588	701	885	834	k__Bacteria; p__Proteobacteria; c__Gammaproteobacteria; o__Nevskiales; f__Steroidobacteraceae; g__Steroidobacter; s__Steroidobacter denitrificans
OTU153	377	228	393	735	823	348	423	349	323	k__Bacteria; p__Proteobacteria; c__Gammaproteobacteria; o__Nevskiales; f__Sinobacteraceae; g__Sinimarinibacterium; s__Sinimarinibacterium sp. NLF-5-8
OTU154	308	347	351	90	185	81	358	438	455	k__Bacteria; p__Proteobacteria; c__Gammaproteobacteria; o__Nevskiales; f__Sinobacteraceae; g__Solimonas; s__Solimonas sp. K1W22B-7
OTU155	699	815	876	2173	2061	888	722	1078	1219	k__Bacteria; p__Proteobacteria; c__Gammaproteobacteria; o__Oceanospirillales; f__Halomonadaceae; g__Halomonas; s__Halomonas sp. JS92-SW72
OTU156	943	297	228	0	0	0	0	0	0	k__Bacteria; p__Proteobacteria; c__Gammaproteobacteria; o__Oceanospirillales; f__Halomonadaceae; g__Halomonas; s__Halomonas meridiana
OTU157	357	1576	1154	0	0	0	0	0	0	k__Bacteria; p__Proteobacteria; c__Gammaproteobacteria; o__Oceanospirillales; f__Alcanivoracaceae; g__Alcanivorax; s__Alcanivorax pacificus
OTU158	74	0	0	0	0	0	0	0	0	k__Bacteria; p__Proteobacteria; c__Gammaproteobacteria; o__Oceanospirillales; f__Oceanospirillaceae; g__Nitrincola; s__Nitrincola iocasae
OTU159	60	0	0	0	0	0	0	0	0	k__Bacteria; p__Proteobacteria; c__Gammaproteobacteria; o__Oceanospirillales; f__Oceanospirillaceae; g__Venatorbacter; s__Venatorbacter cucullus
OTU160	20	0	0	0	0	0	0	0	0	k__Bacteria; p__Proteobacteria; c__Gammaproteobacteria; o__Oceanospirillales; f__Oceanospirillaceae; g__Neptunomonas; s__Neptunomonas phycophila
OTU161	1334	2812	1131	9344	14337	7605	1814	2855	1804	k__Bacteria; p__Proteobacteria; c__Gammaproteobacteria; o__Moraxellales; f__Moraxellaceae; g__Acinetobacter; s__Acinetobacter baumannii
OTU162	352	1495	877	0	0	0	127	222	191	k__Bacteria; p__Proteobacteria; c__Gammaproteobacteria; o__Moraxellales; f__Moraxellaceae; g__Acinetobacter; s__Acinetobacter junii
OTU163	266	345	1186	321	211	0	185	171	3909	k__Bacteria; p__Proteobacteria; c__Gammaproteobacteria; o__Moraxellales; f__Moraxellaceae; g__Acinetobacter; s__Acinetobacter johnsonii
OTU164	390	323	412	7035	19540	3523	0	0	0	k__Bacteria; p__Proteobacteria; c__Gammaproteobacteria; o__Chromatiales; f__Chromatiaceae; g__Rheinheimera; s__Rheinheimera sp. D18
OTU165	224	483	2038	0	0	0	0	0	147	k__Bacteria; p__Proteobacteria; c__Gammaproteobacteria; o__Chromatiales; f__Chromatiaceae; g__Rheinheimera; s__Rheinheimera mangrovi
OTU166	50	50	50	0	0	0	0	0	0	k__Bacteria; p__Proteobacteria; c__Gammaproteobacteria; o__Chromatiales; f__Chromatiaceae; g__Allochromatium; s__Allochromatium tepidum
OTU167	45	35	0	57	49	0	30	38	41	k__Bacteria; p__Proteobacteria; c__Gammaproteobacteria; o__Chromatiales; f__Chromatiaceae; g__Thiodictyon; s__Thiodictyon Candidatus Thiodictyon syntrophicum
OTU168	38	287	66	0	0	0	0	0	0	k__Bacteria; p__Proteobacteria; c__Gammaproteobacteria; o__Chromatiales; f__Chromatiaceae; g__Nitrosococcus; s__Nitrosococcus oceani
OTU169	312	0	0	0	0	0	282	322	0	k__Bacteria; p__Proteobacteria; c__Gammaproteobacteria; o__Chromatiales; f__Ectothiorhodospiraceae; g__Thioalkalivibrio; s__Thioalkalivibrio sulfidiphilus
OTU170	69	0	0	0	0	0	0	0	0	k__Bacteria; p__Proteobacteria; c__Gammaproteobacteria; o__Chromatiales; f__Ectothiorhodospiraceae; g__Alkalilimnicola; s__Alkalilimnicola ehrlichii
OTU171	22	0	0	0	0	0	0	0	0	k__Bacteria; p__Proteobacteria; c__Gammaproteobacteria; o__Chromatiales; f__Ectothiorhodospiraceae; g__Aquisalimonas; s__Aquisalimonas sp. 2447
OTU172	186	267	0	0	0	0	0	0	0	k__Bacteria; p__Proteobacteria; c__Gammaproteobacteria; o__Chromatiales; f__Thioalkalispiraceae; g__Sulfurivermis; s__Sulfurivermis fontis
OTU173	128	0	246	1309	898	332	301	367	375	k__Bacteria; p__Proteobacteria; c__Gammaproteobacteria; o__Chromatiales; f__Halothiobacillaceae; g__Halothiobacillus; s__Halothiobacillus neapolitanus
OTU174	32	63	124	27	60	14	0	17	0	k__Bacteria; p__Proteobacteria; c__Gammaproteobacteria; o__Chromatiales; f__Woeseiaceae; g__Woeseia; s__Woeseia oceani
OTU175	1135	2076	2498	33	0	0	0	0	0	k__Bacteria; p__Proteobacteria; c__Gammaproteobacteria; o__Methylococcales; f__Methylococcaceae; g__Methylocaldum; s__Methylocaldum marinum
OTU176	60	113	147	0	0	0	0	0	0	k__Bacteria; p__Proteobacteria; c__Gammaproteobacteria; o__Methylococcales; f__Methylococcaceae; g__Methylomicrobium; s__Methylomicrobium sp. wino1
OTU177	29	102	86	86	75	38	42	28	24	k__Bacteria; p__Proteobacteria; c__Gammaproteobacteria; o__Methylococcales; f__Methylococcaceae; g__Methylomicrobium; s__Methylomicrobium album
OTU178	51	29	27	0	0	0	0	45	68	k__Bacteria; p__Proteobacteria; c__Gammaproteobacteria; o__Methylococcales; f__Methylococcaceae; g__Methylococcus; s__Methylococcus capsulatus
OTU179	36	51	48	0	0	0	0	0	0	k__Bacteria; p__Proteobacteria; c__Gammaproteobacteria; o__Methylococcales; f__Methylococcaceae; g__Methylotuvimicrobium; s__Methylotuvimicrobium alcaliphilum
OTU180	522	81	45	0	90	103	231	279	430	k__Bacteria; p__Proteobacteria; c__Gammaproteobacteria; o__Alteromonadales; f__Alteromonadaceae; g__Glaciecola; s__Glaciecola amylolytica
OTU181	105	46	42	76	92	35	127	39	50	k__Bacteria; p__Proteobacteria; c__Gammaproteobacteria; o__Alteromonadales; f__Alteromonadaceae; g__Paraglaciecola; s__Paraglaciecola sp. L1A13
OTU182	101	0	0	0	0	0	0	0	0	k__Bacteria; p__Proteobacteria; c__Gammaproteobacteria; o__Alteromonadales; f__Alteromonadaceae; g__Alteromonas; s__Alteromonas macleodii
OTU183	83	0	0	0	0	0	0	0	0	k__Bacteria; p__Proteobacteria; c__Gammaproteobacteria; o__Alteromonadales; f__Alteromonadaceae; g__Hydrocarboniclastica; s__Hydrocarboniclastica marina
OTU184	151	66	67	0	201	0	0	0	0	k__Bacteria; p__Proteobacteria; c__Gammaproteobacteria; o__Thiotrichales; f__Piscirickettsiaceae; g__Methylophaga; s__Methylophaga nitratireducenticrescens
OTU185	518	0	0	0	0	0	0	0	0	k__Bacteria; p__Proteobacteria; c__Gammaproteobacteria; o__Thiotrichales; f__Piscirickettsiaceae; g__Methylophaga; s__Methylophaga frappieri
OTU186	217	204	322	0	0	0	0	0	0	k__Bacteria; p__Proteobacteria; c__Gammaproteobacteria; o__Legionellales; f__Legionellaceae; g__Legionella; s__Legionella spiritensis
OTU187	82	70	57	0	0	0	27	0	0	k__Bacteria; p__Proteobacteria; c__Gammaproteobacteria; o__Legionellales; f__Legionellaceae; g__Legionella; s__Legionella sp. PC1000
OTU188	232	126	97	0	120	88	147	114	145	k__Bacteria; p__Proteobacteria; c__Gammaproteobacteria; o__Legionellales; f__Legionellaceae; g__Legionella; s__Legionella pneumophila
OTU189	20	20	0	0	0	0	0	0	0	k__Bacteria; p__Proteobacteria; c__Gammaproteobacteria; o__Legionellales; f__Legionellaceae; g__Legionella; s__Legionella israelensis
OTU190	20	0	0	0	0	0	0	0	0	k__Bacteria; p__Proteobacteria; c__Gammaproteobacteria; o__Legionellales; f__Legionellaceae; g__Legionella; s__Legionella sainthelensi
OTU191	23	28	0	98	0	0	0	0	0	k__Bacteria; p__Proteobacteria; c__Gammaproteobacteria; o__Legionellales; f__Legionellaceae; g__Legionella; s__Legionella anisa
OTU192	49	0	0	0	22	0	34	56	74	k__Bacteria; p__Proteobacteria; c__Gammaproteobacteria; o__Legionellales; f__Coxiellaceae; g__Aquicella; s__Aquicella siphonis
OTU193	155	105	222	438	302	229	160	179	58	k__Bacteria; p__Proteobacteria; c__Gammaproteobacteria; o__Acidiferrobacterales; f__Acidiferrobacteraceae; g__Sulfuricaulis; s__Sulfuricaulis limicola
OTU194	73	57	49	60	62	30	33	44	58	k__Bacteria; p__Proteobacteria; c__Gammaproteobacteria; o__Acidiferrobacterales; f__Acidiferrobacteraceae; g__Sulfurifustis; s__Sulfurifustis variabilis
OTU195	64	131	71	95	0	0	25	34	23	k__Bacteria; p__Proteobacteria; c__Gammaproteobacteria; o__Immundisolibacterales; f__Immundisolibacteraceae; g__Immundisolibacter; s__Immundisolibacter cernigliae
OTU196	25	0	0	0	0	0	0	0	0	k__Bacteria; p__Proteobacteria; c__Gammaproteobacteria; o__Immundisolibacterales; f__Immundisolibacteraceae; g__Pseudohongiella; s__Pseudohongiella spirulinae
OTU197	15715	19905	14334	47694	24180	12823	18709	20614	21706	k__Bacteria; p__Proteobacteria; c__Alphaproteobacteria; o__Hyphomicrobiales; f__Bradyrhizobiaceae; g__Bradyrhizobium; s__Bradyrhizobium sp. CCBAU 53421
OTU198	26469	32504	23859	78326	42115	22997	30129	32655	36564	k__Bacteria; p__Proteobacteria; c__Alphaproteobacteria; o__Hyphomicrobiales; f__Bradyrhizobiaceae; g__Bradyrhizobium; s__Bradyrhizobium sp. 41S5
OTU199	8974	10047	8061	38178	19650	11525	15357	15800	14652	k__Bacteria; p__Proteobacteria; c__Alphaproteobacteria; o__Hyphomicrobiales; f__Bradyrhizobiaceae; g__Bradyrhizobium; s__Bradyrhizobium sp. SK17
OTU200	1776	2731	2423	1096	3123	4015	1959	2034	2489	k__Bacteria; p__Proteobacteria; c__Alphaproteobacteria; o__Hyphomicrobiales; f__Bradyrhizobiaceae; g__Bradyrhizobium; s__Bradyrhizobium sp. CCBAU 051011
OTU201	4106	5089	3788	11748	6971	3939	4710	5292	5350	k__Bacteria; p__Proteobacteria; c__Alphaproteobacteria; o__Hyphomicrobiales; f__Bradyrhizobiaceae; g__Bradyrhizobium; s__Bradyrhizobium sp. 6(2017)
OTU202	1683	1036	1009	3628	4951	2630	3029	3764	3867	k__Bacteria; p__Proteobacteria; c__Alphaproteobacteria; o__Hyphomicrobiales; f__Bradyrhizobiaceae; g__Bradyrhizobium; s__Bradyrhizobium sp. BTAi1
OTU203	4698	2438	2751	3687	7020	6367	24607	28802	29680	k__Bacteria; p__Proteobacteria; c__Alphaproteobacteria; o__Hyphomicrobiales; f__Bradyrhizobiaceae; g__Bradyrhizobium; s__Bradyrhizobium sp. CCBAU 53338
OTU204	875	1190	867	2479	1749	1292	1286	1485	1521	k__Bacteria; p__Proteobacteria; c__Alphaproteobacteria; o__Hyphomicrobiales; f__Bradyrhizobiaceae; g__Bradyrhizobium; s__Bradyrhizobium sp. CCBAU 51753
OTU205	2048	1673	1967	2874	5645	2565	2729	3490	3804	k__Bacteria; p__Proteobacteria; c__Alphaproteobacteria; o__Hyphomicrobiales; f__Bradyrhizobiaceae; g__Bradyrhizobium; s__Bradyrhizobium sp. CCBAU 53351
OTU206	732	1110	805	1165	987	996	938	1074	1497	k__Bacteria; p__Proteobacteria; c__Alphaproteobacteria; o__Hyphomicrobiales; f__Bradyrhizobiaceae; g__Bradyrhizobium; s__Bradyrhizobium sp. S2-20-1
OTU207	285	370	559	380	600	629	377	479	555	k__Bacteria; p__Proteobacteria; c__Alphaproteobacteria; o__Hyphomicrobiales; f__Bradyrhizobiaceae; g__Bradyrhizobium; s__Bradyrhizobium sp. CCBAU 51765
OTU208	188	158	187	152	178	113	114	188	214	k__Bacteria; p__Proteobacteria; c__Alphaproteobacteria; o__Hyphomicrobiales; f__Bradyrhizobiaceae; g__Bradyrhizobium; s__Bradyrhizobium sp. 1(2017)
OTU209	2138	2412	2066	3189	6165	6711	2739	3012	4072	k__Bacteria; p__Proteobacteria; c__Alphaproteobacteria; o__Hyphomicrobiales; f__Bradyrhizobiaceae; g__Bradyrhizobium; s__Bradyrhizobium sp.
OTU210	353	376	303	914	1013	720	724	778	674	k__Bacteria; p__Proteobacteria; c__Alphaproteobacteria; o__Hyphomicrobiales; f__Bradyrhizobiaceae; g__Bradyrhizobium; s__Bradyrhizobium sp. CCBAU 53340
OTU211	305	203	373	322	485	473	283	255	455	k__Bacteria; p__Proteobacteria; c__Alphaproteobacteria; o__Hyphomicrobiales; f__Bradyrhizobiaceae; g__Bradyrhizobium; s__Bradyrhizobium sp. S2-11-2
OTU212	1155	695	986	1351	1604	1257	1232	1316	1362	k__Bacteria; p__Proteobacteria; c__Alphaproteobacteria; o__Hyphomicrobiales; f__Bradyrhizobiaceae; g__Bradyrhizobium; s__Bradyrhizobium sp. 144S4
OTU213	94	63	52	100	130	0	91	100	94	k__Bacteria; p__Proteobacteria; c__Alphaproteobacteria; o__Hyphomicrobiales; f__Bradyrhizobiaceae; g__Bradyrhizobium; s__Bradyrhizobium sp. CCGE-LA001
OTU214	716	612	451	1273	1843	2231	996	879	1211	k__Bacteria; p__Proteobacteria; c__Alphaproteobacteria; o__Hyphomicrobiales; f__Bradyrhizobiaceae; g__Bradyrhizobium; s__Bradyrhizobium sp. 323S2
OTU215	60	62	75	250	172	184	153	152	251	k__Bacteria; p__Proteobacteria; c__Alphaproteobacteria; o__Hyphomicrobiales; f__Bradyrhizobiaceae; g__Bradyrhizobium; s__Bradyrhizobium sp. A19
OTU216	57	78	0	228	112	97	107	119	148	k__Bacteria; p__Proteobacteria; c__Alphaproteobacteria; o__Hyphomicrobiales; f__Bradyrhizobiaceae; g__Bradyrhizobium; s__Bradyrhizobium sp. ORS 285
OTU217	57	0	66	169	104	131	122	139	134	k__Bacteria; p__Proteobacteria; c__Alphaproteobacteria; o__Hyphomicrobiales; f__Bradyrhizobiaceae; g__Bradyrhizobium; s__Bradyrhizobium sp. ORS 278
OTU218	159	252	168	170	298	0	208	185	177	k__Bacteria; p__Proteobacteria; c__Alphaproteobacteria; o__Hyphomicrobiales; f__Bradyrhizobiaceae; g__Bradyrhizobium; s__Bradyrhizobium sp. S2-11-4
OTU219	56068	71216	51167	167698	91773	51751	62000	71253	76562	k__Bacteria; p__Proteobacteria; c__Alphaproteobacteria; o__Hyphomicrobiales; f__Bradyrhizobiaceae; g__Bradyrhizobium; s__Bradyrhizobium quebecense
OTU220	3255	4749	4065	3549	10327	3952	7337	8228	10092	k__Bacteria; p__Proteobacteria; c__Alphaproteobacteria; o__Hyphomicrobiales; f__Bradyrhizobiaceae; g__Bradyrhizobium; s__Bradyrhizobium symbiodeficiens
OTU221	2239	2873	2834	479	744	776	1217	1260	1502	k__Bacteria; p__Proteobacteria; c__Alphaproteobacteria; o__Hyphomicrobiales; f__Bradyrhizobiaceae; g__Bradyrhizobium; s__Bradyrhizobium icense
OTU222	1135	1226	999	4822	6470	8912	1797	1852	2343	k__Bacteria; p__Proteobacteria; c__Alphaproteobacteria; o__Hyphomicrobiales; f__Bradyrhizobiaceae; g__Bradyrhizobium; s__Bradyrhizobium erythrophlei
OTU223	1647	2081	1851	642	958	1017	1217	1353	1443	k__Bacteria; p__Proteobacteria; c__Alphaproteobacteria; o__Hyphomicrobiales; f__Bradyrhizobiaceae; g__Bradyrhizobium; s__Bradyrhizobium paxllaeri
OTU224	2648	3177	2527	7057	4903	2956	2922	3264	3998	k__Bacteria; p__Proteobacteria; c__Alphaproteobacteria; o__Hyphomicrobiales; f__Bradyrhizobiaceae; g__Bradyrhizobium; s__Bradyrhizobium septentrionale
OTU225	4504	5138	4185	9335	13904	13962	9113	10122	11733	k__Bacteria; p__Proteobacteria; c__Alphaproteobacteria; o__Hyphomicrobiales; f__Bradyrhizobiaceae; g__Bradyrhizobium; s__Bradyrhizobium diazoefficiens
OTU226	2699	2843	2545	6056	6817	5099	3196	3862	4515	k__Bacteria; p__Proteobacteria; c__Alphaproteobacteria; o__Hyphomicrobiales; f__Bradyrhizobiaceae; g__Bradyrhizobium; s__Bradyrhizobium canariense
OTU227	393	416	289	842	615	344	389	485	570	k__Bacteria; p__Proteobacteria; c__Alphaproteobacteria; o__Hyphomicrobiales; f__Bradyrhizobiaceae; g__Bradyrhizobium; s__Bradyrhizobium genosp. L
OTU228	1200	1064	682	843	1409	1267	1820	2013	2011	k__Bacteria; p__Proteobacteria; c__Alphaproteobacteria; o__Hyphomicrobiales; f__Bradyrhizobiaceae; g__Bradyrhizobium; s__Bradyrhizobium guangdongense
OTU229	2200	2144	3014	4483	4553	4312	3112	3097	4124	k__Bacteria; p__Proteobacteria; c__Alphaproteobacteria; o__Hyphomicrobiales; f__Bradyrhizobiaceae; g__Bradyrhizobium; s__Bradyrhizobium japonicum
OTU230	2579	2461	2151	5133	8551	12000	3935	4080	4613	k__Bacteria; p__Proteobacteria; c__Alphaproteobacteria; o__Hyphomicrobiales; f__Bradyrhizobiaceae; g__Bradyrhizobium; s__Bradyrhizobium lablabi
OTU231	351	323	293	654	619	570	370	458	581	k__Bacteria; p__Proteobacteria; c__Alphaproteobacteria; o__Hyphomicrobiales; f__Bradyrhizobiaceae; g__Bradyrhizobium; s__Bradyrhizobium arachidis
OTU232	231	211	203	420	543	565	306	403	386	k__Bacteria; p__Proteobacteria; c__Alphaproteobacteria; o__Hyphomicrobiales; f__Bradyrhizobiaceae; g__Bradyrhizobium; s__Bradyrhizobium zhanjiangense
OTU233	233	316	323	812	1048	872	724	847	1016	k__Bacteria; p__Proteobacteria; c__Alphaproteobacteria; o__Hyphomicrobiales; f__Bradyrhizobiaceae; g__Bradyrhizobium; s__Bradyrhizobium cosmicum
OTU234	1133	1195	1401	2080	2643	2429	1549	2436	2139	k__Bacteria; p__Proteobacteria; c__Alphaproteobacteria; o__Hyphomicrobiales; f__Bradyrhizobiaceae; g__Bradyrhizobium; s__Bradyrhizobium betae
OTU235	203	186	225	341	1172	442	913	873	1173	k__Bacteria; p__Proteobacteria; c__Alphaproteobacteria; o__Hyphomicrobiales; f__Bradyrhizobiaceae; g__Bradyrhizobium; s__Bradyrhizobium amphicarpaeae
OTU236	503	465	458	1422	2018	1568	7267	7214	5126	k__Bacteria; p__Proteobacteria; c__Alphaproteobacteria; o__Hyphomicrobiales; f__Bradyrhizobiaceae; g__Bradyrhizobium; s__Bradyrhizobium guangzhouense
OTU237	127	75	99	147	246	200	117	119	193	k__Bacteria; p__Proteobacteria; c__Alphaproteobacteria; o__Hyphomicrobiales; f__Bradyrhizobiaceae; g__Bradyrhizobium; s__Bradyrhizobium vignae
OTU238	93	46	99	404	1391	256	295	284	535	k__Bacteria; p__Proteobacteria; c__Alphaproteobacteria; o__Hyphomicrobiales; f__Bradyrhizobiaceae; g__Bradyrhizobium; s__Bradyrhizobium oligotrophicum
OTU239	278	352	401	800	1601	1250	808	942	1001	k__Bacteria; p__Proteobacteria; c__Alphaproteobacteria; o__Hyphomicrobiales; f__Bradyrhizobiaceae; g__Bradyrhizobium; s__Bradyrhizobium guangxiense
OTU240	59	84	58	142	248	212	143	124	196	k__Bacteria; p__Proteobacteria; c__Alphaproteobacteria; o__Hyphomicrobiales; f__Bradyrhizobiaceae; g__Bradyrhizobium; s__Bradyrhizobium genosp. B
OTU241	1678	1665	1482	2221	3105	2853	1453	2415	2501	k__Bacteria; p__Proteobacteria; c__Alphaproteobacteria; o__Hyphomicrobiales; f__Bradyrhizobiaceae; g__Bradyrhizobium; s__Bradyrhizobium ottawaense
OTU242	95	0	0	106	209	0	124	106	125	k__Bacteria; p__Proteobacteria; c__Alphaproteobacteria; o__Hyphomicrobiales; f__Bradyrhizobiaceae; g__Bradyrhizobium; s__Bradyrhizobium daqingense
OTU243	11536	11386	14131	462	662	661	831	892	881	k__Bacteria; p__Proteobacteria; c__Alphaproteobacteria; o__Hyphomicrobiales; f__Bradyrhizobiaceae; g__Nitrobacter; s__Nitrobacter winogradskyi
OTU244	4565	5281	5051	10346	21491	8022	8942	10310	10638	k__Bacteria; p__Proteobacteria; c__Alphaproteobacteria; o__Hyphomicrobiales; f__Bradyrhizobiaceae; g__Nitrobacter; s__Nitrobacter hamburgensis
OTU245	1054	1008	1120	1205	1734	2789	1496	1830	1761	k__Bacteria; p__Proteobacteria; c__Alphaproteobacteria; o__Hyphomicrobiales; f__Bradyrhizobiaceae; g__Afipia; s__Afipia sp. GAS231
OTU246	4099	1287	1423	2080	3594	0	0	2090	2914	k__Bacteria; p__Proteobacteria; c__Alphaproteobacteria; o__Hyphomicrobiales; f__Bradyrhizobiaceae; g__Afipia; s__Afipia carboxidovorans
OTU247	846	610	650	872	1232	979	1199	1337	1443	k__Bacteria; p__Proteobacteria; c__Alphaproteobacteria; o__Hyphomicrobiales; f__Bradyrhizobiaceae; g__Rhodopseudomonas; s__Rhodopseudomonas palustris
OTU248	135	169	122	307	803	311	298	304	488	k__Bacteria; p__Proteobacteria; c__Alphaproteobacteria; o__Hyphomicrobiales; f__Bradyrhizobiaceae; g__Rhodopseudomonas; s__Rhodopseudomonas sp. SK50-23
OTU249	278	255	234	272	826	530	430	447	901	k__Bacteria; p__Proteobacteria; c__Alphaproteobacteria; o__Hyphomicrobiales; f__Bradyrhizobiaceae; g__Rhodopseudomonas; s__Rhodopseudomonas boonkerdii
OTU250	74	64	91	41	96	0	75	90	99	k__Bacteria; p__Proteobacteria; c__Alphaproteobacteria; o__Hyphomicrobiales; f__Bradyrhizobiaceae; g__Variibacter; s__Variibacter gotjawalensis
OTU251	5055	6075	7802	1204	2126	1622	2238	2459	3506	k__Bacteria; p__Proteobacteria; c__Alphaproteobacteria; o__Hyphomicrobiales; f__Phyllobacteriaceae; g__Mesorhizobium; s__Mesorhizobium sp. 8
OTU252	1738	2470	2361	408	412	136	2097	2837	2722	k__Bacteria; p__Proteobacteria; c__Alphaproteobacteria; o__Hyphomicrobiales; f__Phyllobacteriaceae; g__Mesorhizobium; s__Mesorhizobium sp. 131-2-1
OTU253	687	600	664	86	202	0	142	114	182	k__Bacteria; p__Proteobacteria; c__Alphaproteobacteria; o__Hyphomicrobiales; f__Phyllobacteriaceae; g__Mesorhizobium; s__Mesorhizobium sp. DCY119
OTU254	546	545	543	523	1421	638	2325	2490	3119	k__Bacteria; p__Proteobacteria; c__Alphaproteobacteria; o__Hyphomicrobiales; f__Phyllobacteriaceae; g__Mesorhizobium; s__Mesorhizobium sp. B2-8-5
OTU255	929	1250	909	330	622	359	697	838	1159	k__Bacteria; p__Proteobacteria; c__Alphaproteobacteria; o__Hyphomicrobiales; f__Phyllobacteriaceae; g__Mesorhizobium; s__Mesorhizobium sp. M7D.F.Ca.US.005.01.1.1
OTU256	395	275	225	465	350	227	285	286	372	k__Bacteria; p__Proteobacteria; c__Alphaproteobacteria; o__Hyphomicrobiales; f__Phyllobacteriaceae; g__Mesorhizobium; s__Mesorhizobium sp. Pch-S
OTU257	3688	2971	3249	0	0	576	0	0	752	k__Bacteria; p__Proteobacteria; c__Alphaproteobacteria; o__Hyphomicrobiales; f__Phyllobacteriaceae; g__Mesorhizobium; s__Mesorhizobium sp. L-8-3
OTU258	3603	4019	3981	0	0	0	0	0	508	k__Bacteria; p__Proteobacteria; c__Alphaproteobacteria; o__Hyphomicrobiales; f__Phyllobacteriaceae; g__Mesorhizobium; s__Mesorhizobium sp. L-8-10
OTU259	552	490	560	0	74	0	0	0	104	k__Bacteria; p__Proteobacteria; c__Alphaproteobacteria; o__Hyphomicrobiales; f__Phyllobacteriaceae; g__Mesorhizobium; s__Mesorhizobium sp. L-2-11
OTU260	280	241	214	330	978	414	1248	1492	1806	k__Bacteria; p__Proteobacteria; c__Alphaproteobacteria; o__Hyphomicrobiales; f__Phyllobacteriaceae; g__Mesorhizobium; s__Mesorhizobium sp. J8
OTU261	230	238	164	54	82	62	76	74	78	k__Bacteria; p__Proteobacteria; c__Alphaproteobacteria; o__Hyphomicrobiales; f__Phyllobacteriaceae; g__Mesorhizobium; s__Mesorhizobium sp. B2-1-1
OTU262	388	463	475	0	183	0	276	252	283	k__Bacteria; p__Proteobacteria; c__Alphaproteobacteria; o__Hyphomicrobiales; f__Phyllobacteriaceae; g__Mesorhizobium; s__Mesorhizobium sp. M4B.F.Ca.ET.058.02.1.1
OTU263	466	543	574	780	1465	1297	2593	2939	3616	k__Bacteria; p__Proteobacteria; c__Alphaproteobacteria; o__Hyphomicrobiales; f__Phyllobacteriaceae; g__Mesorhizobium; s__Mesorhizobium sp. 113-1-2
OTU264	563	698	757	512	2045	967	3596	4212	7872	k__Bacteria; p__Proteobacteria; c__Alphaproteobacteria; o__Hyphomicrobiales; f__Phyllobacteriaceae; g__Mesorhizobium; s__Mesorhizobium sp. 113-3-3
OTU265	427	247	241	230	297	225	439	363	493	k__Bacteria; p__Proteobacteria; c__Alphaproteobacteria; o__Hyphomicrobiales; f__Phyllobacteriaceae; g__Mesorhizobium; s__Mesorhizobium sp. M1E.F.Ca.ET.045.02.1.1
OTU266	257	231	224	68	99	0	183	185	193	k__Bacteria; p__Proteobacteria; c__Alphaproteobacteria; o__Hyphomicrobiales; f__Phyllobacteriaceae; g__Mesorhizobium; s__Mesorhizobium sp. NZP2077
OTU267	110	112	106	0	0	0	0	0	0	k__Bacteria; p__Proteobacteria; c__Alphaproteobacteria; o__Hyphomicrobiales; f__Phyllobacteriaceae; g__Mesorhizobium; s__Mesorhizobium sp. NBSH29
OTU268	545	397	443	0	0	0	0	0	0	k__Bacteria; p__Proteobacteria; c__Alphaproteobacteria; o__Hyphomicrobiales; f__Phyllobacteriaceae; g__Mesorhizobium; s__Mesorhizobium sp. AA22
OTU269	250	184	148	140	162	83	259	277	329	k__Bacteria; p__Proteobacteria; c__Alphaproteobacteria; o__Hyphomicrobiales; f__Phyllobacteriaceae; g__Mesorhizobium; s__Mesorhizobium sp. M1B.F.Ca.ET.045.04.1.1
OTU270	238	102	128	0	0	0	58	57	97	k__Bacteria; p__Proteobacteria; c__Alphaproteobacteria; o__Hyphomicrobiales; f__Phyllobacteriaceae; g__Mesorhizobium; s__Mesorhizobium sp. M6A.T.Cr.TU.016.01.1.1
OTU271	326	247	238	0	0	0	0	0	89	k__Bacteria; p__Proteobacteria; c__Alphaproteobacteria; o__Hyphomicrobiales; f__Phyllobacteriaceae; g__Mesorhizobium; s__Mesorhizobium sp. M9A.F.Ca.ET.002.03.1.2
OTU272	100	157	195	29	61	0	54	65	86	k__Bacteria; p__Proteobacteria; c__Alphaproteobacteria; o__Hyphomicrobiales; f__Phyllobacteriaceae; g__Mesorhizobium; s__Mesorhizobium sp. INR15
OTU273	157	218	199	0	67	0	70	69	71	k__Bacteria; p__Proteobacteria; c__Alphaproteobacteria; o__Hyphomicrobiales; f__Phyllobacteriaceae; g__Mesorhizobium; s__Mesorhizobium sp. B2-1-8
OTU274	139	79	107	0	53	0	0	51	82	k__Bacteria; p__Proteobacteria; c__Alphaproteobacteria; o__Hyphomicrobiales; f__Phyllobacteriaceae; g__Mesorhizobium; s__Mesorhizobium sp. B4-1-4
OTU275	101	68	90	77	123	58	112	144	120	k__Bacteria; p__Proteobacteria; c__Alphaproteobacteria; o__Hyphomicrobiales; f__Phyllobacteriaceae; g__Mesorhizobium; s__Mesorhizobium sp. B1-1-8
OTU276	327	251	194	143	306	0	513	545	614	k__Bacteria; p__Proteobacteria; c__Alphaproteobacteria; o__Hyphomicrobiales; f__Phyllobacteriaceae; g__Mesorhizobium; s__Mesorhizobium sp. M1D.F.Ca.ET.043.01.1.1
OTU277	157	128	126	68	124	0	0	86	121	k__Bacteria; p__Proteobacteria; c__Alphaproteobacteria; o__Hyphomicrobiales; f__Phyllobacteriaceae; g__Mesorhizobium; s__Mesorhizobium sp. M1A.F.Ca.IN.022.06.1.1
OTU278	109	122	118	51	135	76	89	112	116	k__Bacteria; p__Proteobacteria; c__Alphaproteobacteria; o__Hyphomicrobiales; f__Phyllobacteriaceae; g__Mesorhizobium; s__Mesorhizobium sp. PAMC28654
OTU279	230	145	233	585	1100	585	605	590	956	k__Bacteria; p__Proteobacteria; c__Alphaproteobacteria; o__Hyphomicrobiales; f__Phyllobacteriaceae; g__Mesorhizobium; s__Mesorhizobium sp. M2A.F.Ca.ET.043.05.1.1
OTU280	148	101	100	65	79	0	83	112	128	k__Bacteria; p__Proteobacteria; c__Alphaproteobacteria; o__Hyphomicrobiales; f__Phyllobacteriaceae; g__Mesorhizobium; s__Mesorhizobium sp. M3A.F.Ca.ET.080.04.2.1
OTU281	131	0	125	0	64	0	102	119	117	k__Bacteria; p__Proteobacteria; c__Alphaproteobacteria; o__Hyphomicrobiales; f__Phyllobacteriaceae; g__Mesorhizobium; s__Mesorhizobium sp. M8A.F.Ca.ET.057.01.1.1
OTU282	180	195	598	462	676	348	482	445	928	k__Bacteria; p__Proteobacteria; c__Alphaproteobacteria; o__Hyphomicrobiales; f__Phyllobacteriaceae; g__Mesorhizobium; s__Mesorhizobium sp. NZP2298
OTU283	2027	2846	2149	869	852	714	1208	1330	1263	k__Bacteria; p__Proteobacteria; c__Alphaproteobacteria; o__Hyphomicrobiales; f__Phyllobacteriaceae; g__Mesorhizobium; s__Mesorhizobium sp. 131-3-5
OTU284	100	181	192	0	0	0	105	134	92	k__Bacteria; p__Proteobacteria; c__Alphaproteobacteria; o__Hyphomicrobiales; f__Phyllobacteriaceae; g__Mesorhizobium; s__Mesorhizobium sp. M7A.F.Ce.TU.012.03.2.1
OTU285	1098	0	0	0	0	0	0	0	0	k__Bacteria; p__Proteobacteria; c__Alphaproteobacteria; o__Hyphomicrobiales; f__Phyllobacteriaceae; g__Mesorhizobium; s__Mesorhizobium sp. WSM1497
OTU286	497	446	0	1224	1553	618	863	1041	1621	k__Bacteria; p__Proteobacteria; c__Alphaproteobacteria; o__Hyphomicrobiales; f__Phyllobacteriaceae; g__Mesorhizobium; s__Mesorhizobium sp. M2A.F.Ca.ET.046.03.2.1
OTU287	37269	34082	21582	55804	32723	25002	31186	35626	35955	k__Bacteria; p__Proteobacteria; c__Alphaproteobacteria; o__Hyphomicrobiales; f__Phyllobacteriaceae; g__Mesorhizobium; s__Mesorhizobium terrae
OTU288	730	638	1047	76	151	95	338	430	403	k__Bacteria; p__Proteobacteria; c__Alphaproteobacteria; o__Hyphomicrobiales; f__Phyllobacteriaceae; g__Mesorhizobium; s__Mesorhizobium amorphae
OTU289	7626	7935	6879	2070	4291	1943	4049	5278	5574	k__Bacteria; p__Proteobacteria; c__Alphaproteobacteria; o__Hyphomicrobiales; f__Phyllobacteriaceae; g__Mesorhizobium; s__Mesorhizobium loti
OTU290	5701	4532	7955	1516	3001	1825	3766	4557	4893	k__Bacteria; p__Proteobacteria; c__Alphaproteobacteria; o__Hyphomicrobiales; f__Phyllobacteriaceae; g__Mesorhizobium; s__Mesorhizobium huakuii
OTU291	1547	1546	1436	0	0	270	0	234	376	k__Bacteria; p__Proteobacteria; c__Alphaproteobacteria; o__Hyphomicrobiales; f__Phyllobacteriaceae; g__Mesorhizobium; s__Mesorhizobium ciceri
OTU292	386	656	510	134	299	115	361	495	469	k__Bacteria; p__Proteobacteria; c__Alphaproteobacteria; o__Hyphomicrobiales; f__Phyllobacteriaceae; g__Mesorhizobium; s__Mesorhizobium japonicum
OTU293	191	0	0	0	0	0	0	0	50	k__Bacteria; p__Proteobacteria; c__Alphaproteobacteria; o__Hyphomicrobiales; f__Phyllobacteriaceae; g__Mesorhizobium; s__Mesorhizobium australicum
OTU294	42296	43715	33875	11860	9888	0	7250	8586	10212	k__Bacteria; p__Proteobacteria; c__Alphaproteobacteria; o__Hyphomicrobiales; f__Phyllobacteriaceae; g__Aminobacter; s__Aminobacter sp. MDW-2
OTU295	4467	6458	5782	1234	2050	667	782	1181	1897	k__Bacteria; p__Proteobacteria; c__Alphaproteobacteria; o__Hyphomicrobiales; f__Phyllobacteriaceae; g__Aminobacter; s__Aminobacter sp. MSH1
OTU296	13953	16986	10900	0	0	0	5336	5675	3410	k__Bacteria; p__Proteobacteria; c__Alphaproteobacteria; o__Hyphomicrobiales; f__Phyllobacteriaceae; g__Aminobacter; s__Aminobacter sp. SR38
OTU297	1209	1250	1092	0	0	0	0	0	0	k__Bacteria; p__Proteobacteria; c__Alphaproteobacteria; o__Hyphomicrobiales; f__Phyllobacteriaceae; g__Aminobacter; s__Aminobacter aminovorans
OTU298	2046	1440	2013	69	69	0	83	69	112	k__Bacteria; p__Proteobacteria; c__Alphaproteobacteria; o__Hyphomicrobiales; f__Phyllobacteriaceae; g__Aquibium; s__Aquibium microcysteis
OTU299	1926	1273	1904	136	131	0	90	161	127	k__Bacteria; p__Proteobacteria; c__Alphaproteobacteria; o__Hyphomicrobiales; f__Phyllobacteriaceae; g__Aquibium; s__Aquibium oceanicum
OTU300	314	211	427	0	0	0	0	0	38	k__Bacteria; p__Proteobacteria; c__Alphaproteobacteria; o__Hyphomicrobiales; f__Phyllobacteriaceae; g__Nitratireductor; s__Nitratireductor sp. SY7
OTU301	260	292	615	0	0	0	0	0	0	k__Bacteria; p__Proteobacteria; c__Alphaproteobacteria; o__Hyphomicrobiales; f__Phyllobacteriaceae; g__Nitratireductor; s__Nitratireductor sp. OM-1
OTU302	138	114	0	165	82	0	126	181	114	k__Bacteria; p__Proteobacteria; c__Alphaproteobacteria; o__Hyphomicrobiales; f__Phyllobacteriaceae; g__Phyllobacterium; s__Phyllobacterium sp. T1293
OTU303	93	78	0	0	0	0	67	73	51	k__Bacteria; p__Proteobacteria; c__Alphaproteobacteria; o__Hyphomicrobiales; f__Phyllobacteriaceae; g__Phyllobacterium; s__Phyllobacterium zundukense
OTU304	59	0	54	0	0	0	0	0	0	k__Bacteria; p__Proteobacteria; c__Alphaproteobacteria; o__Hyphomicrobiales; f__Phyllobacteriaceae; g__Roseitalea; s__Roseitalea porphyridii
OTU305	23650	29456	20322	1552	2087	1623	1968	1799	4461	k__Bacteria; p__Proteobacteria; c__Alphaproteobacteria; o__Hyphomicrobiales; f__Rhizobiaceae; g__Shinella; s__Shinella sp. HZN7
OTU306	1188	1167	1226	226	501	416	295	268	512	k__Bacteria; p__Proteobacteria; c__Alphaproteobacteria; o__Hyphomicrobiales; f__Rhizobiaceae; g__Shinella; s__Shinella sp. PSBB067
OTU307	427	394	0	0	0	0	803	651	355	k__Bacteria; p__Proteobacteria; c__Alphaproteobacteria; o__Hyphomicrobiales; f__Rhizobiaceae; g__Shinella; s__Shinella sp. XGS7
OTU308	7262	7876	12449	871	2764	994	700	873	1803	k__Bacteria; p__Proteobacteria; c__Alphaproteobacteria; o__Hyphomicrobiales; f__Rhizobiaceae; g__Shinella; s__Shinella zoogloeoides
OTU309	438	591	860	239	500	402	464	552	613	k__Bacteria; p__Proteobacteria; c__Alphaproteobacteria; o__Hyphomicrobiales; f__Rhizobiaceae; g__Rhizobium; s__Rhizobium sp. WYJ-E13
OTU310	806	415	647	0	52	76	861	1045	4107	k__Bacteria; p__Proteobacteria; c__Alphaproteobacteria; o__Hyphomicrobiales; f__Rhizobiaceae; g__Rhizobium; s__Rhizobium sp. WL3
OTU311	310	569	629	1024	3303	1804	22141	26487	11145	k__Bacteria; p__Proteobacteria; c__Alphaproteobacteria; o__Hyphomicrobiales; f__Rhizobiaceae; g__Rhizobium; s__Rhizobium sp. BG4
OTU312	4305	4718	5181	0	0	0	0	0	0	k__Bacteria; p__Proteobacteria; c__Alphaproteobacteria; o__Hyphomicrobiales; f__Rhizobiaceae; g__Rhizobium; s__Rhizobium sp. ZX09
OTU313	140	91	73	0	0	0	354	381	758	k__Bacteria; p__Proteobacteria; c__Alphaproteobacteria; o__Hyphomicrobiales; f__Rhizobiaceae; g__Rhizobium; s__Rhizobium sp. CIAT894
OTU314	206	167	183	162	294	143	3124	3627	10336	k__Bacteria; p__Proteobacteria; c__Alphaproteobacteria; o__Hyphomicrobiales; f__Rhizobiaceae; g__Rhizobium; s__Rhizobium sp. AB2/73
OTU315	1489	2929	1852	0	2764	0	0	1636	2607	k__Bacteria; p__Proteobacteria; c__Alphaproteobacteria; o__Hyphomicrobiales; f__Rhizobiaceae; g__Rhizobium; s__Rhizobium sp. X9
OTU316	5885	2067	2356	0	0	0	654	726	3389	k__Bacteria; p__Proteobacteria; c__Alphaproteobacteria; o__Hyphomicrobiales; f__Rhizobiaceae; g__Rhizobium; s__Rhizobium rosettiformans
OTU317	828	699	703	405	381	663	1678	2066	1924	k__Bacteria; p__Proteobacteria; c__Alphaproteobacteria; o__Hyphomicrobiales; f__Rhizobiaceae; g__Rhizobium; s__Rhizobium leguminosarum
OTU318	195	733	231	80	77	0	183	244	1283	k__Bacteria; p__Proteobacteria; c__Alphaproteobacteria; o__Hyphomicrobiales; f__Rhizobiaceae; g__Rhizobium; s__Rhizobium rhizoryzae
OTU319	3078	2545	4164	0	2174	0	2898	2347	4750	k__Bacteria; p__Proteobacteria; c__Alphaproteobacteria; o__Hyphomicrobiales; f__Rhizobiaceae; g__Rhizobium; s__Rhizobium pusense
OTU320	149	73	135	0	0	0	0	0	133	k__Bacteria; p__Proteobacteria; c__Alphaproteobacteria; o__Hyphomicrobiales; f__Rhizobiaceae; g__Rhizobium; s__Rhizobium pseudoryzae
OTU321	37	28	36	0	34	0	137	148	236	k__Bacteria; p__Proteobacteria; c__Alphaproteobacteria; o__Hyphomicrobiales; f__Rhizobiaceae; g__Rhizobium; s__Rhizobium jaguaris
OTU322	140	146	228	0	0	0	0	0	0	k__Bacteria; p__Proteobacteria; c__Alphaproteobacteria; o__Hyphomicrobiales; f__Rhizobiaceae; g__Rhizobium; s__Rhizobium daejeonense
OTU323	185	143	194	0	0	0	216	371	446	k__Bacteria; p__Proteobacteria; c__Alphaproteobacteria; o__Hyphomicrobiales; f__Rhizobiaceae; g__Rhizobium; s__Rhizobium etli
OTU324	5220	1479	1338	0	0	0	0	0	136	k__Bacteria; p__Proteobacteria; c__Alphaproteobacteria; o__Hyphomicrobiales; f__Rhizobiaceae; g__Pseudorhizobium; s__Pseudorhizobium flavum
OTU325	1340	498	382	0	0	0	0	102	119	k__Bacteria; p__Proteobacteria; c__Alphaproteobacteria; o__Hyphomicrobiales; f__Rhizobiaceae; g__Pseudorhizobium; s__Pseudorhizobium banfieldiae
OTU326	1226	2721	2222	1516	2656	1496	1421	2026	4038	k__Bacteria; p__Proteobacteria; c__Alphaproteobacteria; o__Hyphomicrobiales; f__Rhizobiaceae; g__Agrobacterium; s__Agrobacterium tumefaciens
OTU327	396	143	179	0	0	0	0	0	195	k__Bacteria; p__Proteobacteria; c__Alphaproteobacteria; o__Hyphomicrobiales; f__Rhizobiaceae; g__Agrobacterium; s__Agrobacterium sp. MA01
OTU328	257	145	0	0	0	0	0	0	194	k__Bacteria; p__Proteobacteria; c__Alphaproteobacteria; o__Hyphomicrobiales; f__Rhizobiaceae; g__Agrobacterium; s__Agrobacterium sp. RAC06
OTU329	58	38	0	0	45	0	0	43	45	k__Bacteria; p__Proteobacteria; c__Alphaproteobacteria; o__Hyphomicrobiales; f__Rhizobiaceae; g__Agrobacterium; s__Agrobacterium vitis
OTU330	119	99	188	94	136	0	0	108	212	k__Bacteria; p__Proteobacteria; c__Alphaproteobacteria; o__Hyphomicrobiales; f__Rhizobiaceae; g__Neorhizobium; s__Neorhizobium sp. NCHU2750
OTU331	85	0	95	0	0	0	0	0	49	k__Bacteria; p__Proteobacteria; c__Alphaproteobacteria; o__Hyphomicrobiales; f__Rhizobiaceae; g__Neorhizobium; s__Neorhizobium sp. SOG26
OTU332	80	181	478	47	63	0	333	359	625	k__Bacteria; p__Proteobacteria; c__Alphaproteobacteria; o__Hyphomicrobiales; f__Rhizobiaceae; g__Neorhizobium; s__Neorhizobium galegae
OTU333	12970	19577	15728	1273	1056	1099	9120	10723	6186	k__Bacteria; p__Proteobacteria; c__Alphaproteobacteria; o__Hyphomicrobiales; f__Rhizobiaceae; g__Ensifer; s__Ensifer adhaerens
OTU334	247	178	257	0	0	0	72	0	111	k__Bacteria; p__Proteobacteria; c__Alphaproteobacteria; o__Hyphomicrobiales; f__Rhizobiaceae; g__Ensifer; s__Ensifer sp. PDNC004
OTU335	179	146	143	101	102	78	103	93	127	k__Bacteria; p__Proteobacteria; c__Alphaproteobacteria; o__Hyphomicrobiales; f__Rhizobiaceae; g__Ensifer; s__Ensifer mexicanus
OTU336	53	0	0	0	0	0	0	0	48	k__Bacteria; p__Proteobacteria; c__Alphaproteobacteria; o__Hyphomicrobiales; f__Rhizobiaceae; g__Ensifer; s__Ensifer alkalisoli
OTU337	947	1399	945	588	213	0	1274	926	2050	k__Bacteria; p__Proteobacteria; c__Alphaproteobacteria; o__Hyphomicrobiales; f__Rhizobiaceae; g__Sinorhizobium; s__Sinorhizobium fredii
OTU338	103	80	95	0	0	0	0	0	67	k__Bacteria; p__Proteobacteria; c__Alphaproteobacteria; o__Hyphomicrobiales; f__Rhizobiaceae; g__Sinorhizobium; s__Sinorhizobium sp. BG8
OTU339	253	352	461	59	0	0	88	297	90	k__Bacteria; p__Proteobacteria; c__Alphaproteobacteria; o__Hyphomicrobiales; f__Rhizobiaceae; g__Sinorhizobium; s__Sinorhizobium meliloti
OTU340	9693	3558	4496	0	0	0	0	168	1616	k__Bacteria; p__Proteobacteria; c__Alphaproteobacteria; o__Hyphomicrobiales; f__Rhizobiaceae; g__Georhizobium; s__Georhizobium profundi
OTU341	198	64	116	0	0	0	40	0	97	k__Bacteria; p__Proteobacteria; c__Alphaproteobacteria; o__Hyphomicrobiales; f__Rhizobiaceae; g__Peteryoungia; s__Peteryoungia desertarenae
OTU342	28139	37665	49915	7605	13871	10033	4856	6692	10759	k__Bacteria; p__Proteobacteria; c__Alphaproteobacteria; o__Hyphomicrobiales; f__Brucellaceae; g__Brucella; s__Brucella anthropi
OTU343	498	1516	913	1030	2524	783	1162	1398	1733	k__Bacteria; p__Proteobacteria; c__Alphaproteobacteria; o__Hyphomicrobiales; f__Brucellaceae; g__Brucella; s__Brucella pseudogrignonensis
OTU344	488	508	860	0	0	0	0	0	0	k__Bacteria; p__Proteobacteria; c__Alphaproteobacteria; o__Hyphomicrobiales; f__Brucellaceae; g__Brucella; s__Brucella inopinata
OTU345	183	304	123	83	269	0	844	895	129	k__Bacteria; p__Proteobacteria; c__Alphaproteobacteria; o__Hyphomicrobiales; f__Brucellaceae; g__Brucella; s__Brucella [Ochrobactrum] quorumnocens
OTU346	120	85	141	95	178	201	0	63	71	k__Bacteria; p__Proteobacteria; c__Alphaproteobacteria; o__Hyphomicrobiales; f__Brucellaceae; g__Brucella; s__Brucella intermedia
OTU347	598	714	799	0	590	207	0	0	171	k__Bacteria; p__Proteobacteria; c__Alphaproteobacteria; o__Hyphomicrobiales; f__Brucellaceae; g__Pseudochrobactrum; s__Pseudochrobactrum sp. XF203
OTU348	355	419	589	123	712	0	0	0	0	k__Bacteria; p__Proteobacteria; c__Alphaproteobacteria; o__Hyphomicrobiales; f__Brucellaceae; g__Pseudochrobactrum; s__Pseudochrobactrum algeriensis
OTU349	3621	4070	4489	1029	2064	893	1676	1861	4495	k__Bacteria; p__Proteobacteria; c__Alphaproteobacteria; o__Hyphomicrobiales; f__Devosiaceae; g__Devosia; s__Devosia sp. A16
OTU350	4041	5000	5985	253	641	300	282	402	738	k__Bacteria; p__Proteobacteria; c__Alphaproteobacteria; o__Hyphomicrobiales; f__Devosiaceae; g__Devosia; s__Devosia sp. SCS-3
OTU351	350	397	537	202	556	0	169	137	313	k__Bacteria; p__Proteobacteria; c__Alphaproteobacteria; o__Hyphomicrobiales; f__Devosiaceae; g__Devosia; s__Devosia sp. I507
OTU352	164	253	356	68	155	44	208	248	382	k__Bacteria; p__Proteobacteria; c__Alphaproteobacteria; o__Hyphomicrobiales; f__Devosiaceae; g__Devosia; s__Devosia sp. SL43
OTU353	228	167	227	145	568	0	0	0	105	k__Bacteria; p__Proteobacteria; c__Alphaproteobacteria; o__Hyphomicrobiales; f__Devosiaceae; g__Devosia; s__Devosia sp. MC521
OTU354	100	82	107	0	138	0	0	0	96	k__Bacteria; p__Proteobacteria; c__Alphaproteobacteria; o__Hyphomicrobiales; f__Devosiaceae; g__Devosia; s__Devosia sp. 1566
OTU355	8813	11420	10139	463	2387	462	1812	2008	9336	k__Bacteria; p__Proteobacteria; c__Alphaproteobacteria; o__Hyphomicrobiales; f__Devosiaceae; g__Devosia; s__Devosia ginsengisoli
OTU356	447	628	743	84	184	0	153	156	652	k__Bacteria; p__Proteobacteria; c__Alphaproteobacteria; o__Hyphomicrobiales; f__Devosiaceae; g__Devosia; s__Devosia oryziradicis
OTU357	180	189	308	0	264	62	57	71	241	k__Bacteria; p__Proteobacteria; c__Alphaproteobacteria; o__Hyphomicrobiales; f__Devosiaceae; g__Devosia; s__Devosia beringensis
OTU358	61	111	110	81	104	0	36	64	89	k__Bacteria; p__Proteobacteria; c__Alphaproteobacteria; o__Hyphomicrobiales; f__Devosiaceae; g__Devosia; s__Devosia rhizoryzae
OTU359	1301	1687	1960	2898	4681	2778	1390	1266	958	k__Bacteria; p__Proteobacteria; c__Alphaproteobacteria; o__Hyphomicrobiales; f__Devosiaceae; g__Paradevosia; s__Paradevosia shaoguanensis
OTU360	486	291	308	213	245	213	203	251	287	k__Bacteria; p__Proteobacteria; c__Alphaproteobacteria; o__Hyphomicrobiales; f__Devosiaceae; g__Youhaiella; s__Youhaiella tibetensis
OTU361	239	315	488	0	137	0	0	0	0	k__Bacteria; p__Proteobacteria; c__Alphaproteobacteria; o__Hyphomicrobiales; f__Devosiaceae; g__Pelagibacterium; s__Pelagibacterium halotolerans
OTU362	10689	5253	11849	1760	2085	1336	2538	2907	3036	k__Bacteria; p__Proteobacteria; c__Alphaproteobacteria; o__Hyphomicrobiales; f__Xanthobacteraceae; g__Pseudolabrys; s__Pseudolabrys sp. FHR47
OTU363	3010	2332	2403	4223	4056	2955	6980	6984	7543	k__Bacteria; p__Proteobacteria; c__Alphaproteobacteria; o__Hyphomicrobiales; f__Xanthobacteraceae; g__Pseudolabrys; s__Pseudolabrys taiwanensis
OTU364	1493	1919	1429	3297	1822	949	1500	2136	1809	k__Bacteria; p__Proteobacteria; c__Alphaproteobacteria; o__Hyphomicrobiales; f__Xanthobacteraceae; g__Xanthobacter; s__Xanthobacter dioxanivorans
OTU365	166	78	133	100	200	96	236	236	197	k__Bacteria; p__Proteobacteria; c__Alphaproteobacteria; o__Hyphomicrobiales; f__Xanthobacteraceae; g__Starkeya; s__Starkeya sp. ORNL1
OTU366	437	370	262	0	96	0	118	82	191	k__Bacteria; p__Proteobacteria; c__Alphaproteobacteria; o__Hyphomicrobiales; f__Xanthobacteraceae; g__Starkeya; s__Starkeya novella
OTU367	169	0	99	0	0	0	0	0	0	k__Bacteria; p__Proteobacteria; c__Alphaproteobacteria; o__Hyphomicrobiales; f__Xanthobacteraceae; g__Ancylobacter; s__Ancylobacter pratisalsi
OTU368	107	62	124	0	0	0	0	0	0	k__Bacteria; p__Proteobacteria; c__Alphaproteobacteria; o__Hyphomicrobiales; f__Xanthobacteraceae; g__Azorhizobium; s__Azorhizobium caulinodans
OTU369	76	88	100	152	886	198	162	196	254	k__Bacteria; p__Proteobacteria; c__Alphaproteobacteria; o__Hyphomicrobiales; f__Xanthobacteraceae; g__Labrys; s__Labrys sp. KNU-23
OTU370	5725	5017	5295	18	23	0	0	0	0	k__Bacteria; p__Proteobacteria; c__Alphaproteobacteria; o__Hyphomicrobiales; f__Hyphomicrobiaceae; g__Filomicrobium; s__Filomicrobium Candidatus Filomicrobium marinum
OTU371	4322	3864	3525	8604	13774	6420	5275	5926	7480	k__Bacteria; p__Proteobacteria; c__Alphaproteobacteria; o__Hyphomicrobiales; f__Hyphomicrobiaceae; g__Rhodoplanes; s__Rhodoplanes sp. Z2-YC6860
OTU372	2222	1759	1615	2729	2378	1591	1815	1920	2238	k__Bacteria; p__Proteobacteria; c__Alphaproteobacteria; o__Hyphomicrobiales; f__Hyphomicrobiaceae; g__Hyphomicrobium; s__Hyphomicrobium denitrificans
OTU373	288	209	191	235	363	478	281	373	531	k__Bacteria; p__Proteobacteria; c__Alphaproteobacteria; o__Hyphomicrobiales; f__Hyphomicrobiaceae; g__Hyphomicrobium; s__Hyphomicrobium sp. MC1
OTU374	545	445	595	0	34	0	33	35	25	k__Bacteria; p__Proteobacteria; c__Alphaproteobacteria; o__Hyphomicrobiales; f__Hyphomicrobiaceae; g__Hyphomicrobium; s__Hyphomicrobium nitrativorans
OTU375	2483	7474	4502	0	0	0	0	0	0	k__Bacteria; p__Proteobacteria; c__Alphaproteobacteria; o__Hyphomicrobiales; f__Hyphomicrobiaceae; g__Caenibius; s__Caenibius tardaugens
OTU376	196	150	206	0	0	0	55	78	76	k__Bacteria; p__Proteobacteria; c__Alphaproteobacteria; o__Hyphomicrobiales; f__Hyphomicrobiaceae; g__Methyloceanibacter; s__Methyloceanibacter sp. wino2
OTU377	133	151	170	0	64	0	58	0	46	k__Bacteria; p__Proteobacteria; c__Alphaproteobacteria; o__Hyphomicrobiales; f__Hyphomicrobiaceae; g__Methyloceanibacter; s__Methyloceanibacter caenitepidi
OTU378	122	103	119	49	64	28	81	43	78	k__Bacteria; p__Proteobacteria; c__Alphaproteobacteria; o__Hyphomicrobiales; f__Hyphomicrobiaceae; g__Methyloligella; s__Methyloligella sp. GL2
OTU379	11388	8564	13250	1909	2419	0	1075	1329	1222	k__Bacteria; p__Proteobacteria; c__Alphaproteobacteria; o__Hyphomicrobiales; f__Stappiaceae; g__Pannonibacter; s__Pannonibacter phragmitetus
OTU380	430	311	361	0	0	0	0	0	0	k__Bacteria; p__Proteobacteria; c__Alphaproteobacteria; o__Hyphomicrobiales; f__Stappiaceae; g__Stappia; s__Stappia indica
OTU381	56	46	51	0	0	0	0	0	0	k__Bacteria; p__Proteobacteria; c__Alphaproteobacteria; o__Hyphomicrobiales; f__Stappiaceae; g__Stappia; s__Stappia sp. ES.058
OTU382	204	198	0	171	0	0	0	0	0	k__Bacteria; p__Proteobacteria; c__Alphaproteobacteria; o__Hyphomicrobiales; f__Stappiaceae; g__Roseibium; s__Roseibium aggregatum
OTU383	7342	4763	11138	1882	3473	796	1141	1279	1034	k__Bacteria; p__Proteobacteria; c__Alphaproteobacteria; o__Hyphomicrobiales; f__Parvibaculaceae; g__Parvibaculum; s__Parvibaculum lavamentivorans
OTU384	59	41	87	25	32	0	0	21	41	k__Bacteria; p__Proteobacteria; c__Alphaproteobacteria; o__Hyphomicrobiales; f__Parvibaculaceae; g__Kaustia; s__Kaustia mangrovi
OTU385	1256	599	429	193	234	201	72	73	163	k__Bacteria; p__Proteobacteria; c__Alphaproteobacteria; o__Hyphomicrobiales; f__Methylobacteriaceae; g__Microvirga; s__Microvirga sp. 17 mud 1-3
OTU386	415	366	293	0	49	0	61	81	57	k__Bacteria; p__Proteobacteria; c__Alphaproteobacteria; o__Hyphomicrobiales; f__Methylobacteriaceae; g__Microvirga; s__Microvirga sp. VF16
OTU387	981	1217	900	65	84	0	215	275	269	k__Bacteria; p__Proteobacteria; c__Alphaproteobacteria; o__Hyphomicrobiales; f__Methylobacteriaceae; g__Microvirga; s__Microvirga ossetica
OTU388	153	123	88	0	0	0	0	0	0	k__Bacteria; p__Proteobacteria; c__Alphaproteobacteria; o__Hyphomicrobiales; f__Methylobacteriaceae; g__Microvirga; s__Microvirga thermotolerans
OTU389	562	290	266	695	836	227	627	777	903	k__Bacteria; p__Proteobacteria; c__Alphaproteobacteria; o__Hyphomicrobiales; f__Methylobacteriaceae; g__Methylobacterium; s__Methylobacterium phyllosphaerae
OTU390	67	42	48	52	53	30	53	73	43	k__Bacteria; p__Proteobacteria; c__Alphaproteobacteria; o__Hyphomicrobiales; f__Methylobacteriaceae; g__Methylobacterium; s__Methylobacterium nodulans
OTU391	324	160	191	497	777	364	394	474	536	k__Bacteria; p__Proteobacteria; c__Alphaproteobacteria; o__Hyphomicrobiales; f__Methylobacteriaceae; g__Methylobacterium; s__Methylobacterium radiotolerans
OTU392	401	450	246	682	1281	738	668	843	1200	k__Bacteria; p__Proteobacteria; c__Alphaproteobacteria; o__Hyphomicrobiales; f__Methylobacteriaceae; g__Methylobacterium; s__Methylobacterium oryzae
OTU393	73	59	51	0	58	0	42	64	62	k__Bacteria; p__Proteobacteria; c__Alphaproteobacteria; o__Hyphomicrobiales; f__Methylobacteriaceae; g__Methylobacterium; s__Methylobacterium radiodurans
OTU394	39	0	0	0	0	0	0	0	0	k__Bacteria; p__Proteobacteria; c__Alphaproteobacteria; o__Hyphomicrobiales; f__Methylobacteriaceae; g__Methylobacterium; s__Methylobacterium durans
OTU395	503	576	391	642	532	416	468	574	556	k__Bacteria; p__Proteobacteria; c__Alphaproteobacteria; o__Hyphomicrobiales; f__Methylobacteriaceae; g__Methylorubrum; s__Methylorubrum extorquens
OTU396	391	226	298	997	801	1564	1240	943	1019	k__Bacteria; p__Proteobacteria; c__Alphaproteobacteria; o__Hyphomicrobiales; f__Methylobacteriaceae; g__Methylorubrum; s__Methylorubrum populi
OTU397	1267	1813	1339	915	1082	527	2497	2431	5603	k__Bacteria; p__Proteobacteria; c__Alphaproteobacteria; o__Hyphomicrobiales; f__Boseaceae; g__Bosea; s__Bosea sp. ANAM02
OTU398	761	931	1000	192	311	171	512	657	1049	k__Bacteria; p__Proteobacteria; c__Alphaproteobacteria; o__Hyphomicrobiales; f__Boseaceae; g__Bosea; s__Bosea sp. F3-2
OTU399	606	628	525	496	635	410	1510	1834	15042	k__Bacteria; p__Proteobacteria; c__Alphaproteobacteria; o__Hyphomicrobiales; f__Boseaceae; g__Bosea; s__Bosea sp. AS-1
OTU400	263	467	359	157	175	74	348	370	1058	k__Bacteria; p__Proteobacteria; c__Alphaproteobacteria; o__Hyphomicrobiales; f__Boseaceae; g__Bosea; s__Bosea sp. Tri-49
OTU401	209	353	269	0	59	0	125	169	381	k__Bacteria; p__Proteobacteria; c__Alphaproteobacteria; o__Hyphomicrobiales; f__Boseaceae; g__Bosea; s__Bosea sp. RAC05
OTU402	40	41	56	0	32	0	0	36	50	k__Bacteria; p__Proteobacteria; c__Alphaproteobacteria; o__Hyphomicrobiales; f__Boseaceae; g__Bosea; s__Bosea sp. PAMC 26642
OTU403	64	99	91	46	0	0	66	58	97	k__Bacteria; p__Proteobacteria; c__Alphaproteobacteria; o__Hyphomicrobiales; f__Boseaceae; g__Bosea; s__Bosea vaviloviae
OTU404	2191	4950	4528	136	78	105	390	367	3478	k__Bacteria; p__Proteobacteria; c__Alphaproteobacteria; o__Hyphomicrobiales; f__Aurantimonadaceae; g__Aurantimonas; s__Aurantimonas sp. HBX-1
OTU405	76	63	66	0	0	0	0	0	0	k__Bacteria; p__Proteobacteria; c__Alphaproteobacteria; o__Hyphomicrobiales; f__Aurantimonadaceae; g__Aureimonas; s__Aureimonas sp. SA4125
OTU406	163	148	197	0	0	0	0	0	0	k__Bacteria; p__Proteobacteria; c__Alphaproteobacteria; o__Hyphomicrobiales; f__Aurantimonadaceae; g__Aureimonas; s__Aureimonas populi
OTU407	173	133	135	129	558	94	0	0	111	k__Bacteria; p__Proteobacteria; c__Alphaproteobacteria; o__Hyphomicrobiales; f__Aurantimonadaceae; g__Aureimonas; s__Aureimonas altamirensis
OTU408	2388	2035	1345	457	819	458	572	778	1665	k__Bacteria; p__Proteobacteria; c__Alphaproteobacteria; o__Hyphomicrobiales; f__Kaistiaceae; g__Kaistia; s__Kaistia sp. 32K
OTU409	661	624	606	214	212	89	192	221	320	k__Bacteria; p__Proteobacteria; c__Alphaproteobacteria; o__Hyphomicrobiales; f__Parvibaculaceae; g__Pseudorhodoplanes; s__Pseudorhodoplanes sinuspersici
OTU410	552	775	639	168	141	81	392	360	444	k__Bacteria; p__Proteobacteria; c__Alphaproteobacteria; o__Hyphomicrobiales; f__Parvibaculaceae; g__Nordella; s__Nordella sp. HKS 07
OTU411	77	113	92	0	0	0	0	0	96	k__Bacteria; p__Proteobacteria; c__Alphaproteobacteria; o__Hyphomicrobiales; f__Parvibaculaceae; g__Terrihabitans; s__Terrihabitans soli
OTU412	413	384	315	0	0	0	0	0	86	k__Bacteria; p__Proteobacteria; c__Alphaproteobacteria; o__Hyphomicrobiales; f__Chelatococcaceae; g__Chelatococcus; s__Chelatococcus sp. CO-6
OTU413	117	76	143	0	0	0	0	0	45	k__Bacteria; p__Proteobacteria; c__Alphaproteobacteria; o__Hyphomicrobiales; f__Chelatococcaceae; g__Chelatococcus; s__Chelatococcus daeguensis
OTU414	287	310	274	733	327	236	328	383	382	k__Bacteria; p__Proteobacteria; c__Alphaproteobacteria; o__Hyphomicrobiales; f__Beijerinckiaceae; g__Methylovirgula; s__Methylovirgula ligni
OTU415	94	69	81	55	0	0	0	0	60	k__Bacteria; p__Proteobacteria; c__Alphaproteobacteria; o__Hyphomicrobiales; f__Methylocystaceae; g__Methylocystis; s__Methylocystis sp. SC2
OTU416	65	81	45	57	0	0	0	0	30	k__Bacteria; p__Proteobacteria; c__Alphaproteobacteria; o__Hyphomicrobiales; f__Methylocystaceae; g__Methylocystis; s__Methylocystis rosea
OTU417	109	70	75	198	182	128	221	254	163	k__Bacteria; p__Proteobacteria; c__Alphaproteobacteria; o__Hyphomicrobiales; f__Methylocystaceae; g__Methylocystis; s__Methylocystis bryophila
OTU418	180	118	97	0	0	0	72	0	59	k__Bacteria; p__Proteobacteria; c__Alphaproteobacteria; o__Hyphomicrobiales; f__Phreatobacteraceae; g__Phreatobacter; s__Phreatobacter cathodiphilus
OTU419	73	43	0	45	0	0	0	0	60	k__Bacteria; p__Proteobacteria; c__Alphaproteobacteria; o__Hyphomicrobiales; f__Phreatobacteraceae; g__Phreatobacter; s__Phreatobacter stygius
OTU420	94	64	87	154	116	0	125	126	137	k__Bacteria; p__Proteobacteria; c__Alphaproteobacteria; o__Hyphomicrobiales; f__Blastochloridaceae; g__Blastochloris; s__Blastochloris viridis
OTU421	115	97	0	0	68	0	0	0	97	k__Bacteria; p__Proteobacteria; c__Alphaproteobacteria; o__Hyphomicrobiales; f__Blastochloridaceae; g__Blastochloris; s__Blastochloris tepida
OTU422	74	70	115	0	0	0	0	0	91	k__Bacteria; p__Proteobacteria; c__Alphaproteobacteria; o__Hyphomicrobiales; f__Pleomorphomonadaceae; g__Hartmannibacter; s__Hartmannibacter diazotrophicus
OTU423	65	48	65	0	0	0	0	0	0	k__Bacteria; p__Proteobacteria; c__Alphaproteobacteria; o__Hyphomicrobiales; f__Breoghaniaceae; g__Breoghania; s__Breoghania sp. L-A4
OTU424	32971	42623	31457	1198	3616	1281	9691	11064	28259	k__Bacteria; p__Proteobacteria; c__Alphaproteobacteria; o__Sphingomonadales; f__Sphingomonadaceae; g__Sphingopyxis; s__Sphingopyxis sp. PAMC25046
OTU425	18204	14511	14571	1952	6282	1376	0	1204	0	k__Bacteria; p__Proteobacteria; c__Alphaproteobacteria; o__Sphingomonadales; f__Sphingomonadaceae; g__Sphingopyxis; s__Sphingopyxis sp. MG
OTU426	625	747	1532	171	305	78	325	415	657	k__Bacteria; p__Proteobacteria; c__Alphaproteobacteria; o__Sphingomonadales; f__Sphingomonadaceae; g__Sphingopyxis; s__Sphingopyxis sp. QXT-31
OTU427	2600	5409	4232	293	815	368	1688	2168	3746	k__Bacteria; p__Proteobacteria; c__Alphaproteobacteria; o__Sphingomonadales; f__Sphingomonadaceae; g__Sphingopyxis; s__Sphingopyxis sp. EG6
OTU428	334	387	328	307	363	404	598	728	1717	k__Bacteria; p__Proteobacteria; c__Alphaproteobacteria; o__Sphingomonadales; f__Sphingomonadaceae; g__Sphingopyxis; s__Sphingopyxis sp. BSN-002
OTU429	3660	3778	4565	1184	1098	665	2003	2144	1588	k__Bacteria; p__Proteobacteria; c__Alphaproteobacteria; o__Sphingomonadales; f__Sphingomonadaceae; g__Sphingopyxis; s__Sphingopyxis sp. 113P3
OTU430	266	328	304	199	304	138	511	537	1064	k__Bacteria; p__Proteobacteria; c__Alphaproteobacteria; o__Sphingomonadales; f__Sphingomonadaceae; g__Sphingopyxis; s__Sphingopyxis sp. OPL5
OTU431	805	1490	1867	0	152	0	377	374	5399	k__Bacteria; p__Proteobacteria; c__Alphaproteobacteria; o__Sphingomonadales; f__Sphingomonadaceae; g__Sphingopyxis; s__Sphingopyxis sp. FD7
OTU432	6514	8532	7125	4416	5409	3594	6497	8099	9683	k__Bacteria; p__Proteobacteria; c__Alphaproteobacteria; o__Sphingomonadales; f__Sphingomonadaceae; g__Sphingopyxis; s__Sphingopyxis macrogoltabida
OTU433	32790	25078	23926	3004	7456	2660	3119	4534	9107	k__Bacteria; p__Proteobacteria; c__Alphaproteobacteria; o__Sphingomonadales; f__Sphingomonadaceae; g__Sphingopyxis; s__Sphingopyxis granuli
OTU434	2473	3244	2159	904	1177	367	2688	2752	4539	k__Bacteria; p__Proteobacteria; c__Alphaproteobacteria; o__Sphingomonadales; f__Sphingomonadaceae; g__Sphingopyxis; s__Sphingopyxis fribergensis
OTU435	2251	1658	1031	1876	4982	2240	1292	1974	1484	k__Bacteria; p__Proteobacteria; c__Alphaproteobacteria; o__Sphingomonadales; f__Sphingomonadaceae; g__Sphingopyxis; s__Sphingopyxis lindanitolerans
OTU436	2657	3290	3082	6299	5443	23908	51991	65896	23032	k__Bacteria; p__Proteobacteria; c__Alphaproteobacteria; o__Sphingomonadales; f__Sphingomonadaceae; g__Sphingopyxis; s__Sphingopyxis terrae
OTU437	368	437	457	0	95	46	296	293	1694	k__Bacteria; p__Proteobacteria; c__Alphaproteobacteria; o__Sphingomonadales; f__Sphingomonadaceae; g__Sphingopyxis; s__Sphingopyxis alaskensis
OTU438	1083	854	585	33	25	0	89	143	87	k__Bacteria; p__Proteobacteria; c__Alphaproteobacteria; o__Sphingomonadales; f__Sphingomonadaceae; g__Sphingomonas; s__Sphingomonas sp. HDW15A
OTU439	2900	1489	1552	0	1086	0	985	0	877	k__Bacteria; p__Proteobacteria; c__Alphaproteobacteria; o__Sphingomonadales; f__Sphingomonadaceae; g__Sphingomonas; s__Sphingomonas sp. MM-1
OTU440	534	303	264	0	344	0	300	359	378	k__Bacteria; p__Proteobacteria; c__Alphaproteobacteria; o__Sphingomonadales; f__Sphingomonadaceae; g__Sphingomonas; s__Sphingomonas sp. DM2-R-LB4
OTU441	309	251	236	1030	646	739	415	567	522	k__Bacteria; p__Proteobacteria; c__Alphaproteobacteria; o__Sphingomonadales; f__Sphingomonadaceae; g__Sphingomonas; s__Sphingomonas sp. CL5.1
OTU442	796	1469	1938	0	0	0	1522	1272	1405	k__Bacteria; p__Proteobacteria; c__Alphaproteobacteria; o__Sphingomonadales; f__Sphingomonadaceae; g__Sphingomonas; s__Sphingomonas sp. LK11
OTU443	75	35	36	118	52	340	72	98	342	k__Bacteria; p__Proteobacteria; c__Alphaproteobacteria; o__Sphingomonadales; f__Sphingomonadaceae; g__Sphingomonas; s__Sphingomonas sp. LM7
OTU444	709	435	0	0	0	0	400	0	0	k__Bacteria; p__Proteobacteria; c__Alphaproteobacteria; o__Sphingomonadales; f__Sphingomonadaceae; g__Sphingomonas; s__Sphingomonas sp. FARSPH
OTU445	1921	2084	4329	0	1504	0	4240	4522	3408	k__Bacteria; p__Proteobacteria; c__Alphaproteobacteria; o__Sphingomonadales; f__Sphingomonadaceae; g__Sphingomonas; s__Sphingomonas sp. NIC1
OTU446	31	63	30	0	27	234	80	91	336	k__Bacteria; p__Proteobacteria; c__Alphaproteobacteria; o__Sphingomonadales; f__Sphingomonadaceae; g__Sphingomonas; s__Sphingomonas sp. Cra20
OTU447	25	46	27	0	35	0	23	24	0	k__Bacteria; p__Proteobacteria; c__Alphaproteobacteria; o__Sphingomonadales; f__Sphingomonadaceae; g__Sphingomonas; s__Sphingomonas sp. KC8
OTU448	5943	3047	2470	505	577	1015	1603	1838	1619	k__Bacteria; p__Proteobacteria; c__Alphaproteobacteria; o__Sphingomonadales; f__Sphingomonadaceae; g__Sphingomonas; s__Sphingomonas sediminicola
OTU449	1932	1113	814	162	118	235	375	464	404	k__Bacteria; p__Proteobacteria; c__Alphaproteobacteria; o__Sphingomonadales; f__Sphingomonadaceae; g__Sphingomonas; s__Sphingomonas daechungensis
OTU450	814	328	242	300	196	332	443	430	515	k__Bacteria; p__Proteobacteria; c__Alphaproteobacteria; o__Sphingomonadales; f__Sphingomonadaceae; g__Sphingomonas; s__Sphingomonas lutea
OTU451	397	140	136	124	79	136	165	177	198	k__Bacteria; p__Proteobacteria; c__Alphaproteobacteria; o__Sphingomonadales; f__Sphingomonadaceae; g__Sphingomonas; s__Sphingomonas sabuli
OTU452	1896	1232	838	0	52	0	271	309	242	k__Bacteria; p__Proteobacteria; c__Alphaproteobacteria; o__Sphingomonadales; f__Sphingomonadaceae; g__Sphingomonas; s__Sphingomonas rhizophila
OTU453	1744	1023	485	0	0	0	227	178	258	k__Bacteria; p__Proteobacteria; c__Alphaproteobacteria; o__Sphingomonadales; f__Sphingomonadaceae; g__Sphingomonas; s__Sphingomonas xanthus
OTU454	263	125	76	92	92	155	131	145	171	k__Bacteria; p__Proteobacteria; c__Alphaproteobacteria; o__Sphingomonadales; f__Sphingomonadaceae; g__Sphingomonas; s__Sphingomonas sinipercae
OTU455	209	101	57	66	74	81	75	111	145	k__Bacteria; p__Proteobacteria; c__Alphaproteobacteria; o__Sphingomonadales; f__Sphingomonadaceae; g__Sphingomonas; s__Sphingomonas ginsengisoli An et al. 2013
OTU456	2230	2087	2365	2949	715	1755	2364	2285	2197	k__Bacteria; p__Proteobacteria; c__Alphaproteobacteria; o__Sphingomonadales; f__Sphingomonadaceae; g__Sphingomonas; s__Sphingomonas paucimobilis
OTU457	137	25	31	0	0	0	0	47	39	k__Bacteria; p__Proteobacteria; c__Alphaproteobacteria; o__Sphingomonadales; f__Sphingomonadaceae; g__Sphingomonas; s__Sphingomonas changnyeongensis
OTU458	105	59	45	0	22	0	45	45	82	k__Bacteria; p__Proteobacteria; c__Alphaproteobacteria; o__Sphingomonadales; f__Sphingomonadaceae; g__Sphingomonas; s__Sphingomonas piscis
OTU459	991	1645	1833	0	0	0	1526	1704	1276	k__Bacteria; p__Proteobacteria; c__Alphaproteobacteria; o__Sphingomonadales; f__Sphingomonadaceae; g__Sphingomonas; s__Sphingomonas sanguinis
OTU460	820	0	0	0	0	0	0	0	427	k__Bacteria; p__Proteobacteria; c__Alphaproteobacteria; o__Sphingomonadales; f__Sphingomonadaceae; g__Sphingomonas; s__Sphingomonas sanxanigenens
OTU461	39	28	21	0	27	0	0	25	52	k__Bacteria; p__Proteobacteria; c__Alphaproteobacteria; o__Sphingomonadales; f__Sphingomonadaceae; g__Sphingomonas; s__Sphingomonas suaedae
OTU462	949	458	506	1052	18560	0	1013	1665	3790	k__Bacteria; p__Proteobacteria; c__Alphaproteobacteria; o__Sphingomonadales; f__Sphingomonadaceae; g__Sphingomonas; s__Sphingomonas koreensis
OTU463	50	0	0	0	0	0	0	0	0	k__Bacteria; p__Proteobacteria; c__Alphaproteobacteria; o__Sphingomonadales; f__Sphingomonadaceae; g__Sphingomonas; s__Sphingomonas profundi
OTU464	23	27	0	36	39	68	46	54	71	k__Bacteria; p__Proteobacteria; c__Alphaproteobacteria; o__Sphingomonadales; f__Sphingomonadaceae; g__Sphingomonas; s__Sphingomonas alpina
OTU465	30	0	0	135	71	127	202	205	144	k__Bacteria; p__Proteobacteria; c__Alphaproteobacteria; o__Sphingomonadales; f__Sphingomonadaceae; g__Sphingomonas; s__Sphingomonas panacisoli
OTU466	479	314	276	438	491	0	0	0	398	k__Bacteria; p__Proteobacteria; c__Alphaproteobacteria; o__Sphingomonadales; f__Sphingomonadaceae; g__Sphingobium; s__Sphingobium sp. SYK-6
OTU467	2450	2595	2277	1928	3665	2822	6935	8784	30128	k__Bacteria; p__Proteobacteria; c__Alphaproteobacteria; o__Sphingomonadales; f__Sphingomonadaceae; g__Sphingobium; s__Sphingobium sp. TKS
OTU468	10754	6944	10544	0	3072	0	0	0	1412	k__Bacteria; p__Proteobacteria; c__Alphaproteobacteria; o__Sphingomonadales; f__Sphingomonadaceae; g__Sphingobium; s__Sphingobium baderi
OTU469	2140	589	695	0	770	0	0	0	641	k__Bacteria; p__Proteobacteria; c__Alphaproteobacteria; o__Sphingomonadales; f__Sphingomonadaceae; g__Sphingobium; s__Sphingobium phenoxybenzoativorans
OTU470	1867	1198	1092	0	0	0	0	0	1039	k__Bacteria; p__Proteobacteria; c__Alphaproteobacteria; o__Sphingomonadales; f__Sphingomonadaceae; g__Sphingobium; s__Sphingobium amiense
OTU471	549	0	474	0	394	0	427	0	298	k__Bacteria; p__Proteobacteria; c__Alphaproteobacteria; o__Sphingomonadales; f__Sphingomonadaceae; g__Sphingobium; s__Sphingobium xenophagum
OTU472	752	802	467	1049	1906	945	722	1701	1911	k__Bacteria; p__Proteobacteria; c__Alphaproteobacteria; o__Sphingomonadales; f__Sphingomonadaceae; g__Sphingobium; s__Sphingobium yanoikuyae
OTU473	81	70	103	116	139	153	652	798	435	k__Bacteria; p__Proteobacteria; c__Alphaproteobacteria; o__Sphingomonadales; f__Sphingomonadaceae; g__Novosphingobium; s__Novosphingobium sp. Gsoil 351
OTU474	169	156	126	0	0	0	181	221	122	k__Bacteria; p__Proteobacteria; c__Alphaproteobacteria; o__Sphingomonadales; f__Sphingomonadaceae; g__Novosphingobium; s__Novosphingobium sp. ES2-1
OTU475	456	0	398	0	0	0	490	0	397	k__Bacteria; p__Proteobacteria; c__Alphaproteobacteria; o__Sphingomonadales; f__Sphingomonadaceae; g__Novosphingobium; s__Novosphingobium sp. EMRT-2
OTU476	64	0	55	0	0	0	0	0	0	k__Bacteria; p__Proteobacteria; c__Alphaproteobacteria; o__Sphingomonadales; f__Sphingomonadaceae; g__Novosphingobium; s__Novosphingobium sp. THN1
OTU477	4007	2636	3517	1809	2363	1657	940	1027	915	k__Bacteria; p__Proteobacteria; c__Alphaproteobacteria; o__Sphingomonadales; f__Sphingomonadaceae; g__Novosphingobium; s__Novosphingobium resinovorum
OTU478	266	247	168	0	234	0	0	0	0	k__Bacteria; p__Proteobacteria; c__Alphaproteobacteria; o__Sphingomonadales; f__Sphingomonadaceae; g__Novosphingobium; s__Novosphingobium aromaticivorans
OTU479	911	0	704	0	0	0	0	0	0	k__Bacteria; p__Proteobacteria; c__Alphaproteobacteria; o__Sphingomonadales; f__Sphingomonadaceae; g__Novosphingobium; s__Novosphingobium pentaromativorans
OTU480	3713	5058	2634	4176	2817	1419	1861	1459	1337	k__Bacteria; p__Proteobacteria; c__Alphaproteobacteria; o__Sphingomonadales; f__Sphingomonadaceae; g__Rhizorhabdus; s__Rhizorhabdus wittichii
OTU481	855	1920	1377	0	1190	0	1417	1577	1114	k__Bacteria; p__Proteobacteria; c__Alphaproteobacteria; o__Sphingomonadales; f__Sphingomonadaceae; g__Rhizorhabdus; s__Rhizorhabdus dicambivorans
OTU482	2375	2077	3794	1576	532	883	1482	1135	1758	k__Bacteria; p__Proteobacteria; c__Alphaproteobacteria; o__Sphingomonadales; f__Sphingomonadaceae; g__Tardibacter; s__Tardibacter chloracetimidivorans
OTU483	1038	489	479	0	0	0	0	0	90	k__Bacteria; p__Proteobacteria; c__Alphaproteobacteria; o__Sphingomonadales; f__Sphingomonadaceae; g__Sphingosinithalassobacter; s__Sphingosinithalassobacter sp. CS137
OTU484	603	0	505	0	0	0	0	782	838	k__Bacteria; p__Proteobacteria; c__Alphaproteobacteria; o__Sphingomonadales; f__Sphingomonadaceae; g__Blastomonas; s__Blastomonas fulva
OTU485	272	0	220	0	0	0	0	0	0	k__Bacteria; p__Proteobacteria; c__Alphaproteobacteria; o__Sphingomonadales; f__Sphingomonadaceae; g__Citromicrobium; s__Citromicrobium sp. JL477
OTU486	133	114	152	36	48	0	27	26	18	k__Bacteria; p__Proteobacteria; c__Alphaproteobacteria; o__Sphingomonadales; f__Sphingomonadaceae; g__Allosphingosinicella; s__Allosphingosinicella indica
OTU487	47	77	56	0	0	0	0	0	0	k__Bacteria; p__Proteobacteria; c__Alphaproteobacteria; o__Sphingomonadales; f__Sphingomonadaceae; g__Parasphingorhabdus; s__Parasphingorhabdus sp. JHSY0214
OTU488	11227	9630	9414	0	0	0	663	1389	269	k__Bacteria; p__Proteobacteria; c__Alphaproteobacteria; o__Sphingomonadales; f__Erythrobacteraceae; g__Erythrobacter; s__Erythrobacter sp. SDW2
OTU489	107	35	67	0	0	0	0	0	0	k__Bacteria; p__Proteobacteria; c__Alphaproteobacteria; o__Sphingomonadales; f__Erythrobacteraceae; g__Erythrobacter; s__Erythrobacter sp. HL-111
OTU490	924	400	770	0	0	0	0	0	0	k__Bacteria; p__Proteobacteria; c__Alphaproteobacteria; o__Sphingomonadales; f__Erythrobacteraceae; g__Erythrobacter; s__Erythrobacter sp. 3-20A1M
OTU491	204	161	250	0	0	0	0	0	0	k__Bacteria; p__Proteobacteria; c__Alphaproteobacteria; o__Sphingomonadales; f__Erythrobacteraceae; g__Erythrobacter; s__Erythrobacter sp. JK5
OTU492	66	48	0	0	0	0	0	0	0	k__Bacteria; p__Proteobacteria; c__Alphaproteobacteria; o__Sphingomonadales; f__Erythrobacteraceae; g__Erythrobacter; s__Erythrobacter sp. HKB08
OTU493	710	533	584	0	0	0	0	0	0	k__Bacteria; p__Proteobacteria; c__Alphaproteobacteria; o__Sphingomonadales; f__Erythrobacteraceae; g__Erythrobacter; s__Erythrobacter sp. A30-3
OTU494	291	171	329	0	0	0	443	753	904	k__Bacteria; p__Proteobacteria; c__Alphaproteobacteria; o__Sphingomonadales; f__Erythrobacteraceae; g__Erythrobacter; s__Erythrobacter neustonensis
OTU495	501	320	169	0	0	0	0	0	278	k__Bacteria; p__Proteobacteria; c__Alphaproteobacteria; o__Sphingomonadales; f__Erythrobacteraceae; g__Erythrobacter; s__Erythrobacter litoralis
OTU496	212	157	0	0	0	0	0	0	0	k__Bacteria; p__Proteobacteria; c__Alphaproteobacteria; o__Sphingomonadales; f__Erythrobacteraceae; g__Erythrobacter; s__Erythrobacter mangrovi
OTU497	633	628	847	0	0	0	1471	2218	2410	k__Bacteria; p__Proteobacteria; c__Alphaproteobacteria; o__Sphingomonadales; f__Erythrobacteraceae; g__Porphyrobacter; s__Porphyrobacter sp. CACIAM 03H1
OTU498	1917	1122	851	1322	1008	3271	10816	846	1610	k__Bacteria; p__Proteobacteria; c__Alphaproteobacteria; o__Sphingomonadales; f__Erythrobacteraceae; g__Porphyrobacter; s__Porphyrobacter sp. GA68
OTU499	560	407	586	0	0	0	667	944	1228	k__Bacteria; p__Proteobacteria; c__Alphaproteobacteria; o__Sphingomonadales; f__Erythrobacteraceae; g__Porphyrobacter; s__Porphyrobacter sp. HT-58-2
OTU500	770	713	1377	0	0	0	2286	3349	2714	k__Bacteria; p__Proteobacteria; c__Alphaproteobacteria; o__Sphingomonadales; f__Erythrobacteraceae; g__Porphyrobacter; s__Porphyrobacter sp. LM 6
OTU501	641	482	951	0	0	0	0	0	0	k__Bacteria; p__Proteobacteria; c__Alphaproteobacteria; o__Sphingomonadales; f__Erythrobacteraceae; g__Croceicoccus; s__Croceicoccus sp. Ery15
OTU502	732	634	462	0	0	0	0	0	0	k__Bacteria; p__Proteobacteria; c__Alphaproteobacteria; o__Sphingomonadales; f__Erythrobacteraceae; g__Croceicoccus; s__Croceicoccus marinus
OTU503	1613	903	1887	0	1802	0	0	0	0	k__Bacteria; p__Proteobacteria; c__Alphaproteobacteria; o__Sphingomonadales; f__Erythrobacteraceae; g__Croceicoccus; s__Croceicoccus naphthovorans
OTU504	464	364	359	0	116	0	111	138	168	k__Bacteria; p__Proteobacteria; c__Alphaproteobacteria; o__Sphingomonadales; f__Erythrobacteraceae; g__Altererythrobacter; s__Altererythrobacter sp. TH136
OTU505	1412	796	706	0	562	0	0	0	744	k__Bacteria; p__Proteobacteria; c__Alphaproteobacteria; o__Sphingomonadales; f__Erythrobacteraceae; g__Altererythrobacter; s__Altererythrobacter sp. B11
OTU506	114	148	117	0	0	0	0	0	0	k__Bacteria; p__Proteobacteria; c__Alphaproteobacteria; o__Sphingomonadales; f__Erythrobacteraceae; g__Altererythrobacter; s__Altererythrobacter epoxidivorans
OTU507	106	0	0	0	0	0	0	0	0	k__Bacteria; p__Proteobacteria; c__Alphaproteobacteria; o__Sphingomonadales; f__Erythrobacteraceae; g__Qipengyuania; s__Qipengyuania sp. 1NDH1
OTU508	159	202	259	0	0	0	0	0	0	k__Bacteria; p__Proteobacteria; c__Alphaproteobacteria; o__Sphingomonadales; f__Erythrobacteraceae; g__Qipengyuania; s__Qipengyuania sp. 1NDH13
OTU509	160	52	59	0	0	0	0	0	47	k__Bacteria; p__Proteobacteria; c__Alphaproteobacteria; o__Sphingomonadales; f__Erythrobacteraceae; g__Qipengyuania; s__Qipengyuania sediminis
OTU510	1149	987	704	0	0	0	0	0	471	k__Bacteria; p__Proteobacteria; c__Alphaproteobacteria; o__Sphingomonadales; f__Erythrobacteraceae; g__Qipengyuania; s__Qipengyuania flava
OTU511	80	56	0	0	0	0	0	0	0	k__Bacteria; p__Proteobacteria; c__Alphaproteobacteria; o__Sphingomonadales; f__Erythrobacteraceae; g__Qipengyuania; s__Qipengyuania soli
OTU512	134	0	0	0	0	0	0	0	0	k__Bacteria; p__Proteobacteria; c__Alphaproteobacteria; o__Sphingomonadales; f__Erythrobacteraceae; g__Qipengyuania; s__Qipengyuania seohaensis
OTU513	412	272	241	0	0	0	0	160	129	k__Bacteria; p__Proteobacteria; c__Alphaproteobacteria; o__Sphingomonadales; f__Erythrobacteraceae; g__Tsuneonella; s__Tsuneonella dongtanensis
OTU514	758	537	405	0	0	0	236	279	397	k__Bacteria; p__Proteobacteria; c__Alphaproteobacteria; o__Sphingomonadales; f__Erythrobacteraceae; g__Tsuneonella; s__Tsuneonella amylolytica
OTU515	74	77	66	0	0	0	0	71	46	k__Bacteria; p__Proteobacteria; c__Alphaproteobacteria; o__Sphingomonadales; f__Erythrobacteraceae; g__Tsuneonella; s__Tsuneonella mangrovi
OTU516	269	314	347	0	0	0	0	0	0	k__Bacteria; p__Proteobacteria; c__Alphaproteobacteria; o__Sphingomonadales; f__Erythrobacteraceae; g__Tsuneonella; s__Tsuneonella flava
OTU517	1463	560	887	0	0	0	0	0	0	k__Bacteria; p__Proteobacteria; c__Alphaproteobacteria; o__Sphingomonadales; f__Erythrobacteraceae; g__Croceibacterium; s__Croceibacterium atlanticum
OTU518	675	0	0	0	0	0	0	0	0	k__Bacteria; p__Proteobacteria; c__Alphaproteobacteria; o__Sphingomonadales; f__Erythrobacteraceae; g__Aurantiacibacter; s__Aurantiacibacter atlanticus
OTU519	204	169	149	0	0	0	0	0	101	k__Bacteria; p__Proteobacteria; c__Alphaproteobacteria; o__Sphingomonadales; f__Erythrobacteraceae; g__Pelagerythrobacter; s__Pelagerythrobacter marensis
OTU520	29	0	0	0	0	0	0	0	0	k__Bacteria; p__Proteobacteria; c__Alphaproteobacteria; o__Sphingomonadales; f__Erythrobacteraceae; g__Paraurantiacibacter; s__Paraurantiacibacter namhicola
OTU521	1102	955	1052	108	80	42	0	0	64	k__Bacteria; p__Proteobacteria; c__Alphaproteobacteria; o__Sphingomonadales; f__Sphingosinicellaceae; g__Sphingosinicella; s__Sphingosinicella microcystinivorans
OTU522	112	74	77	37	37	0	0	0	51	k__Bacteria; p__Proteobacteria; c__Alphaproteobacteria; o__Sphingomonadales; f__Sphingosinicellaceae; g__Sphingosinicella; s__Sphingosinicella sp. BN140058
OTU523	79	75	56	0	29	0	0	0	0	k__Bacteria; p__Proteobacteria; c__Alphaproteobacteria; o__Sphingomonadales; f__Sphingosinicellaceae; g__Sphingosinicella; s__Sphingosinicella flava
OTU524	30	31	16	35	20	0	23	0	38	k__Bacteria; p__Proteobacteria; c__Alphaproteobacteria; o__Sphingomonadales; f__Sphingosinicellaceae; g__Sandaracinobacter; s__Sandaracinobacter sp. M6
OTU525	1141	1446	1793	0	0	0	0	0	0	k__Bacteria; p__Proteobacteria; c__Alphaproteobacteria; o__Sphingomonadales; f__Zymomonadaceae; g__Zymomonas; s__Zymomonas mobilis
OTU526	13064	524	509	0	0	0	0	0	0	k__Bacteria; p__Proteobacteria; c__Alphaproteobacteria; o__Rhodobacterales; f__Rhodobacteraceae; g__Paracoccus; s__Paracoccus sp. H4-D09
OTU527	409	423	368	0	0	0	0	0	0	k__Bacteria; p__Proteobacteria; c__Alphaproteobacteria; o__Rhodobacterales; f__Rhodobacteraceae; g__Paracoccus; s__Paracoccus sp. MA
OTU528	339	457	823	983	753	201	0	140	266	k__Bacteria; p__Proteobacteria; c__Alphaproteobacteria; o__Rhodobacterales; f__Rhodobacteraceae; g__Paracoccus; s__Paracoccus sp. Arc7-R13
OTU529	45	88	100	0	0	0	0	0	0	k__Bacteria; p__Proteobacteria; c__Alphaproteobacteria; o__Rhodobacterales; f__Rhodobacteraceae; g__Paracoccus; s__Paracoccus sp. S8-55
OTU530	35	49	58	0	0	0	0	0	0	k__Bacteria; p__Proteobacteria; c__Alphaproteobacteria; o__Rhodobacterales; f__Rhodobacteraceae; g__Paracoccus; s__Paracoccus sp. MC1862
OTU531	1320	1088	1087	0	164	0	0	0	0	k__Bacteria; p__Proteobacteria; c__Alphaproteobacteria; o__Rhodobacterales; f__Rhodobacteraceae; g__Paracoccus; s__Paracoccus pantotrophus
OTU532	1733	3494	2871	0	440	0	0	0	0	k__Bacteria; p__Proteobacteria; c__Alphaproteobacteria; o__Rhodobacterales; f__Rhodobacteraceae; g__Paracoccus; s__Paracoccus denitrificans
OTU533	866	759	757	0	0	0	0	0	0	k__Bacteria; p__Proteobacteria; c__Alphaproteobacteria; o__Rhodobacterales; f__Rhodobacteraceae; g__Paracoccus; s__Paracoccus kondratievae
OTU534	724	555	441	0	0	0	0	0	91	k__Bacteria; p__Proteobacteria; c__Alphaproteobacteria; o__Rhodobacterales; f__Rhodobacteraceae; g__Paracoccus; s__Paracoccus aminovorans
OTU535	2976	2577	3163	0	0	0	0	0	0	k__Bacteria; p__Proteobacteria; c__Alphaproteobacteria; o__Rhodobacterales; f__Rhodobacteraceae; g__Paracoccus; s__Paracoccus yeei
OTU536	286	264	284	0	0	0	0	0	0	k__Bacteria; p__Proteobacteria; c__Alphaproteobacteria; o__Rhodobacterales; f__Rhodobacteraceae; g__Paracoccus; s__Paracoccus contaminans
OTU537	552	673	651	0	0	0	0	0	0	k__Bacteria; p__Proteobacteria; c__Alphaproteobacteria; o__Rhodobacterales; f__Rhodobacteraceae; g__Paracoccus; s__Paracoccus zhejiangensis
OTU538	143	124	108	0	0	0	0	0	0	k__Bacteria; p__Proteobacteria; c__Alphaproteobacteria; o__Rhodobacterales; f__Rhodobacteraceae; g__Paracoccus; s__Paracoccus sanguinis
OTU539	220	128	0	0	0	0	0	0	0	k__Bacteria; p__Proteobacteria; c__Alphaproteobacteria; o__Rhodobacterales; f__Rhodobacteraceae; g__Paracoccus; s__Paracoccus suum
OTU540	105	0	0	0	0	0	0	0	0	k__Bacteria; p__Proteobacteria; c__Alphaproteobacteria; o__Rhodobacterales; f__Rhodobacteraceae; g__Paracoccus; s__Paracoccus aminophilus
OTU541	84	91	386	0	0	0	0	0	78	k__Bacteria; p__Proteobacteria; c__Alphaproteobacteria; o__Rhodobacterales; f__Rhodobacteraceae; g__Paracoccus; s__Paracoccus jeotgali
OTU542	2633	2010	3341	0	0	0	0	1345	1858	k__Bacteria; p__Proteobacteria; c__Alphaproteobacteria; o__Rhodobacterales; f__Rhodobacteraceae; g__Haematobacter; s__Haematobacter massiliensis
OTU543	2265	4891	7125	0	0	460	1435	1129	1293	k__Bacteria; p__Proteobacteria; c__Alphaproteobacteria; o__Rhodobacterales; f__Rhodobacteraceae; g__Tabrizicola; s__Tabrizicola piscis
OTU544	1480	959	1178	0	0	0	0	0	212	k__Bacteria; p__Proteobacteria; c__Alphaproteobacteria; o__Rhodobacterales; f__Rhodobacteraceae; g__Polymorphum; s__Polymorphum gilvum
OTU545	114	116	139	0	0	0	0	63	184	k__Bacteria; p__Proteobacteria; c__Alphaproteobacteria; o__Rhodobacterales; f__Rhodobacteraceae; g__Rhodobacter; s__Rhodobacter sp. N10
OTU546	147	96	85	0	0	0	0	0	0	k__Bacteria; p__Proteobacteria; c__Alphaproteobacteria; o__Rhodobacterales; f__Rhodobacteraceae; g__Rhodobacter; s__Rhodobacter sp. CZR27
OTU547	841	1194	775	0	0	0	0	0	1959	k__Bacteria; p__Proteobacteria; c__Alphaproteobacteria; o__Rhodobacterales; f__Rhodobacteraceae; g__Rhodobacter; s__Rhodobacter sp. LPB0142
OTU548	54	0	33	0	0	0	0	0	0	k__Bacteria; p__Proteobacteria; c__Alphaproteobacteria; o__Rhodobacterales; f__Rhodobacteraceae; g__Rhodobacter; s__Rhodobacter capsulatus
OTU549	1049	875	853	0	0	0	0	0	718	k__Bacteria; p__Proteobacteria; c__Alphaproteobacteria; o__Rhodobacterales; f__Rhodobacteraceae; g__Frigidibacter; s__Frigidibacter mobilis
OTU550	515	1129	660	0	0	0	0	0	276	k__Bacteria; p__Proteobacteria; c__Alphaproteobacteria; o__Rhodobacterales; f__Rhodobacteraceae; g__Paraoceanicella; s__Paraoceanicella Paroceanicella profunda
OTU551	433	0	0	0	0	0	0	0	0	k__Bacteria; p__Proteobacteria; c__Alphaproteobacteria; o__Rhodobacterales; f__Rhodobacteraceae; g__Pukyongiella; s__Pukyongiella litopenaei
OTU552	347	289	250	0	0	0	0	0	140	k__Bacteria; p__Proteobacteria; c__Alphaproteobacteria; o__Rhodobacterales; f__Rhodobacteraceae; g__Gemmobacter; s__Gemmobacter aquarius
OTU553	280	189	163	0	0	0	0	0	50	k__Bacteria; p__Proteobacteria; c__Alphaproteobacteria; o__Rhodobacterales; f__Rhodobacteraceae; g__Cereibacter; s__Cereibacter sphaeroides
OTU554	219	223	208	0	0	0	0	0	0	k__Bacteria; p__Proteobacteria; c__Alphaproteobacteria; o__Rhodobacterales; f__Rhodobacteraceae; g__Pikeienuella; s__Pikeienuella piscinae
OTU555	124	0	0	0	0	0	0	0	0	k__Bacteria; p__Proteobacteria; c__Alphaproteobacteria; o__Rhodobacterales; f__Rhodobacteraceae; g__Pelagovum; s__Pelagovum pacificum
OTU556	100	0	75	0	0	0	0	0	50	k__Bacteria; p__Proteobacteria; c__Alphaproteobacteria; o__Rhodobacterales; f__Rhodobacteraceae; g__Fuscovulum; s__Fuscovulum blasticum
OTU557	27	0	0	0	0	0	0	0	0	k__Bacteria; p__Proteobacteria; c__Alphaproteobacteria; o__Rhodobacterales; f__Rhodobacteraceae; g__Pontivivens; s__Pontivivens ytuae
OTU558	1592	0	1842	0	0	0	0	0	0	k__Bacteria; p__Proteobacteria; c__Alphaproteobacteria; o__Rhodobacterales; f__Roseobacteraceae; g__Celeribacter; s__Celeribacter indicus
OTU559	81	74	61	0	0	0	0	0	0	k__Bacteria; p__Proteobacteria; c__Alphaproteobacteria; o__Rhodobacterales; f__Roseobacteraceae; g__Roseovarius; s__Roseovarius sp. SCSIO 43702
OTU560	731	885	776	0	0	0	0	0	0	k__Bacteria; p__Proteobacteria; c__Alphaproteobacteria; o__Rhodobacterales; f__Roseobacteraceae; g__Roseovarius; s__Roseovarius indicus
OTU561	760	1118	757	0	0	0	0	0	0	k__Bacteria; p__Proteobacteria; c__Alphaproteobacteria; o__Rhodobacterales; f__Roseobacteraceae; g__Sagittula; s__Sagittula sp. P11
OTU562	485	0	0	0	0	0	0	0	0	k__Bacteria; p__Proteobacteria; c__Alphaproteobacteria; o__Rhodobacterales; f__Roseobacteraceae; g__Salipiger; s__Salipiger profundus
OTU563	225	0	464	0	0	0	0	0	0	k__Bacteria; p__Proteobacteria; c__Alphaproteobacteria; o__Rhodobacterales; f__Roseobacteraceae; g__Phaeobacter; s__Phaeobacter inhibens
OTU564	189	0	0	0	0	0	0	0	0	k__Bacteria; p__Proteobacteria; c__Alphaproteobacteria; o__Rhodobacterales; f__Roseobacteraceae; g__Phaeobacter; s__Phaeobacter piscinae
OTU565	363	555	478	0	0	0	0	0	0	k__Bacteria; p__Proteobacteria; c__Alphaproteobacteria; o__Rhodobacterales; f__Roseobacteraceae; g__Sulfitobacter; s__Sulfitobacter pseudonitzschiae
OTU566	107	150	237	0	0	0	0	0	438	k__Bacteria; p__Proteobacteria; c__Alphaproteobacteria; o__Rhodobacterales; f__Roseobacteraceae; g__Ketogulonicigenium; s__Ketogulonicigenium vulgare
OTU567	50	85	0	0	0	0	0	0	0	k__Bacteria; p__Proteobacteria; c__Alphaproteobacteria; o__Rhodobacterales; f__Roseobacteraceae; g__Ruegeria; s__Ruegeria pomeroyi
OTU568	8349	12703	13176	17190	11128	9448	17254	19803	22097	k__Bacteria; p__Proteobacteria; c__Alphaproteobacteria; o__Rhodospirillales; f__Rhodospirillaceae; g__Hypericibacter; s__Hypericibacter terrae
OTU569	2256	1970	1990	1623	1302	1043	2994	3079	3004	k__Bacteria; p__Proteobacteria; c__Alphaproteobacteria; o__Rhodospirillales; f__Rhodospirillaceae; g__Hypericibacter; s__Hypericibacter adhaerens
OTU570	4893	1405	1651	173	495	126	616	822	7992	k__Bacteria; p__Proteobacteria; c__Alphaproteobacteria; o__Rhodospirillales; f__Rhodospirillaceae; g__Ferrovibrio; s__Ferrovibrio terrae
OTU571	560	563	385	2424	1747	1104	1487	1804	1345	k__Bacteria; p__Proteobacteria; c__Alphaproteobacteria; o__Rhodospirillales; f__Rhodospirillaceae; g__Defluviicoccus; s__Defluviicoccus vanus
OTU572	376	902	455	814	0	0	345	0	388	k__Bacteria; p__Proteobacteria; c__Alphaproteobacteria; o__Rhodospirillales; f__Rhodospirillaceae; g__Tistrella; s__Tistrella mobilis
OTU573	133	0	0	0	0	0	0	0	0	k__Bacteria; p__Proteobacteria; c__Alphaproteobacteria; o__Rhodospirillales; f__Rhodospirillaceae; g__Magnetospirillum; s__Magnetospirillum sp. XM-1
OTU574	77	0	45	0	0	0	0	0	0	k__Bacteria; p__Proteobacteria; c__Alphaproteobacteria; o__Rhodospirillales; f__Rhodospirillaceae; g__Magnetospirillum; s__Magnetospirillum gryphiswaldense
OTU575	133	0	0	151	0	0	0	0	82	k__Bacteria; p__Proteobacteria; c__Alphaproteobacteria; o__Rhodospirillales; f__Rhodospirillaceae; g__Rhodospirillum; s__Rhodospirillum centenum
OTU576	1534	1162	2013	0	0	0	0	0	0	k__Bacteria; p__Proteobacteria; c__Alphaproteobacteria; o__Rhodospirillales; f__Azospirillaceae; g__Skermanella; s__Skermanella sp. TT6
OTU577	107	159	87	0	0	0	0	0	0	k__Bacteria; p__Proteobacteria; c__Alphaproteobacteria; o__Rhodospirillales; f__Azospirillaceae; g__Skermanella; s__Skermanella mucosa
OTU578	96	105	133	0	0	0	0	0	0	k__Bacteria; p__Proteobacteria; c__Alphaproteobacteria; o__Rhodospirillales; f__Azospirillaceae; g__Skermanella; s__Skermanella rosea
OTU579	80	171	165	244	182	161	209	234	276	k__Bacteria; p__Proteobacteria; c__Alphaproteobacteria; o__Rhodospirillales; f__Azospirillaceae; g__Skermanella; s__Skermanella pratensis
OTU580	806	176	0	0	416	205	102	0	0	k__Bacteria; p__Proteobacteria; c__Alphaproteobacteria; o__Rhodospirillales; f__Azospirillaceae; g__Azospirillum; s__Azospirillum sp. TSA2s
OTU581	246	344	468	240	151	0	334	310	479	k__Bacteria; p__Proteobacteria; c__Alphaproteobacteria; o__Rhodospirillales; f__Azospirillaceae; g__Azospirillum; s__Azospirillum brasilense
OTU582	134	0	277	256	206	0	0	0	0	k__Bacteria; p__Proteobacteria; c__Alphaproteobacteria; o__Rhodospirillales; f__Azospirillaceae; g__Niveispirillum; s__Niveispirillum cyanobacteriorum
OTU583	93	0	77	0	0	0	0	0	0	k__Bacteria; p__Proteobacteria; c__Alphaproteobacteria; o__Rhodospirillales; f__Azospirillaceae; g__Indioceanicola; s__Indioceanicola profundi
OTU584	547	519	477	523	589	445	404	353	456	k__Bacteria; p__Proteobacteria; c__Alphaproteobacteria; o__Rhodospirillales; f__Acetobacteraceae; g__Roseomonas; s__Roseomonas sp. OT10
OTU585	76	64	0	170	141	0	0	66	63	k__Bacteria; p__Proteobacteria; c__Alphaproteobacteria; o__Rhodospirillales; f__Acetobacteraceae; g__Roseomonas; s__Roseomonas haemaphysalidis
OTU586	301	244	216	44	65	0	44	57	57	k__Bacteria; p__Proteobacteria; c__Alphaproteobacteria; o__Rhodospirillales; f__Acetobacteraceae; g__Roseococcus; s__Roseococcus microcysteis
OTU587	230	124	221	1697	1056	1025	586	788	610	k__Bacteria; p__Proteobacteria; c__Alphaproteobacteria; o__Rhodospirillales; f__Acetobacteraceae; g__Acidibrevibacterium; s__Acidibrevibacterium fodinaquatile
OTU588	550	513	552	106	169	75	106	131	177	k__Bacteria; p__Proteobacteria; c__Alphaproteobacteria; o__Rhodospirillales; f__Stellaceae; g__Stella; s__Stella humosa
OTU589	56	59	70	25	44	0	17	0	0	k__Bacteria; p__Proteobacteria; c__Alphaproteobacteria; o__Rhodospirillales; f__Elioraeaceae; g__Elioraea; s__Elioraea tepida
OTU590	5139	5769	5411	2983	3688	4874	6772	7694	5916	k__Bacteria; p__Proteobacteria; c__Alphaproteobacteria; o__Caulobacterales; f__Caulobacteraceae; g__Phenylobacterium; s__Phenylobacterium zucineum
OTU591	247	212	231	85	123	95	165	165	139	k__Bacteria; p__Proteobacteria; c__Alphaproteobacteria; o__Caulobacterales; f__Caulobacteraceae; g__Phenylobacterium; s__Phenylobacterium parvum
OTU592	573	361	620	58	86	205	199	254	318	k__Bacteria; p__Proteobacteria; c__Alphaproteobacteria; o__Caulobacterales; f__Caulobacteraceae; g__Brevundimonas; s__Brevundimonas sp. M20
OTU593	117	172	249	66	439	74	0	0	44	k__Bacteria; p__Proteobacteria; c__Alphaproteobacteria; o__Caulobacterales; f__Caulobacteraceae; g__Brevundimonas; s__Brevundimonas sp. MF30-B
OTU594	125	0	127	0	0	0	0	0	51	k__Bacteria; p__Proteobacteria; c__Alphaproteobacteria; o__Caulobacterales; f__Caulobacteraceae; g__Brevundimonas; s__Brevundimonas sp. LM2
OTU595	339	899	929	3340	9232	1490	807	915	762	k__Bacteria; p__Proteobacteria; c__Alphaproteobacteria; o__Caulobacterales; f__Caulobacteraceae; g__Brevundimonas; s__Brevundimonas naejangsanensis
OTU596	315	1560	425	2960	3799	2152	1039	904	1002	k__Bacteria; p__Proteobacteria; c__Alphaproteobacteria; o__Caulobacterales; f__Caulobacteraceae; g__Brevundimonas; s__Brevundimonas pondensis
OTU597	1862	0	2433	1662	8202	1577	0	900	1448	k__Bacteria; p__Proteobacteria; c__Alphaproteobacteria; o__Caulobacterales; f__Caulobacteraceae; g__Brevundimonas; s__Brevundimonas diminuta
OTU598	77	194	141	0	0	0	0	0	46	k__Bacteria; p__Proteobacteria; c__Alphaproteobacteria; o__Caulobacterales; f__Caulobacteraceae; g__Brevundimonas; s__Brevundimonas vitisensis
OTU599	344	373	378	234	336	310	426	496	292	k__Bacteria; p__Proteobacteria; c__Alphaproteobacteria; o__Caulobacterales; f__Caulobacteraceae; g__Caulobacter; s__Caulobacter sp. S6
OTU600	717	312	0	258	610	1756	7130	7737	35541	k__Bacteria; p__Proteobacteria; c__Alphaproteobacteria; o__Caulobacterales; f__Caulobacteraceae; g__Caulobacter; s__Caulobacter rhizosphaerae
OTU601	429	841	1101	150	165	226	146	220	151	k__Bacteria; p__Proteobacteria; c__Alphaproteobacteria; o__Caulobacterales; f__Caulobacteraceae; g__Caulobacter; s__Caulobacter mirabilis
OTU602	662	1263	1211	541	819	923	541	517	942	k__Bacteria; p__Proteobacteria; c__Alphaproteobacteria; o__Caulobacterales; f__Caulobacteraceae; g__Caulobacter; s__Caulobacter segnis
OTU603	349	395	0	191	727	1807	1070	1260	3910	k__Bacteria; p__Proteobacteria; c__Alphaproteobacteria; o__Caulobacterales; f__Caulobacteraceae; g__Caulobacter; s__Caulobacter soli
OTU604	270	279	331	95	208	371	189	201	348	k__Bacteria; p__Proteobacteria; c__Alphaproteobacteria; o__Caulobacterales; f__Caulobacteraceae; g__Caulobacter; s__Caulobacter flavus
OTU605	1171	2026	2649	82	79	47	119	104	139	k__Bacteria; p__Proteobacteria; c__Alphaproteobacteria; o__Caulobacterales; f__Caulobacteraceae; g__Terricaulis; s__Terricaulis silvestris
OTU606	423	629	952	57	48	0	46	43	68	k__Bacteria; p__Proteobacteria; c__Alphaproteobacteria; o__Hyphomonadales; f__Hyphomonadaceae; g__Candidatus Viadribacter; s__Candidatus Viadribacter manganicus
OTU607	27	71	187	0	0	0	0	0	0	k__Bacteria; p__Proteobacteria; c__Alphaproteobacteria; o__Hyphomonadales; f__Hyphomonadaceae; g__Hyphomonas; s__Hyphomonas neptunium
OTU608	422	533	292	0	0	0	0	0	0	k__Bacteria; p__Proteobacteria; c__Alphaproteobacteria; o__Maricaulales; f__Maricaulaceae; g__Micavibrio; s__Micavibrio aeruginosavorus
OTU609	406	237	535	0	0	0	0	0	0	k__Bacteria; p__Proteobacteria; c__Alphaproteobacteria; o__Maricaulales; f__Maricaulaceae; g__Marinicauda; s__Marinicauda algicola
OTU610	127461	21640	15494	398	421	316	566	792	1570	k__Bacteria; p__Proteobacteria; c__Betaproteobacteria; o__Burkholderiales; f__Comamonadaceae; g__Hydrogenophaga; s__Hydrogenophaga sp. BA0156
OTU611	106238	98942	79490	1763	4357	989	69038	85022	312933	k__Bacteria; p__Proteobacteria; c__Betaproteobacteria; o__Burkholderiales; f__Comamonadaceae; g__Hydrogenophaga; s__Hydrogenophaga sp. PBC
OTU612	26611	18089	12726	2988	652	330	2085	2594	4891	k__Bacteria; p__Proteobacteria; c__Betaproteobacteria; o__Burkholderiales; f__Comamonadaceae; g__Hydrogenophaga; s__Hydrogenophaga sp. YM1
OTU613	12860	3484	9213	735	1603	526	343	0	377	k__Bacteria; p__Proteobacteria; c__Betaproteobacteria; o__Burkholderiales; f__Comamonadaceae; g__Hydrogenophaga; s__Hydrogenophaga sp. NH-16
OTU614	2013	1139	2071	42	63	86	45	40	102	k__Bacteria; p__Proteobacteria; c__Betaproteobacteria; o__Burkholderiales; f__Comamonadaceae; g__Hydrogenophaga; s__Hydrogenophaga sp. RAC07
OTU615	9911	3206	3144	1011	3706	1838	653	667	404	k__Bacteria; p__Proteobacteria; c__Betaproteobacteria; o__Burkholderiales; f__Comamonadaceae; g__Hydrogenophaga; s__Hydrogenophaga sp. BPS33
OTU616	9878	3360	3405	1064	0	0	0	559	811	k__Bacteria; p__Proteobacteria; c__Betaproteobacteria; o__Burkholderiales; f__Comamonadaceae; g__Hydrogenophaga; s__Hydrogenophaga sp. PBL-H3
OTU617	476	123	270	0	44	0	0	0	32	k__Bacteria; p__Proteobacteria; c__Betaproteobacteria; o__Burkholderiales; f__Comamonadaceae; g__Hydrogenophaga; s__Hydrogenophaga sp. SL48
OTU618	24	0	0	0	0	0	0	0	0	k__Bacteria; p__Proteobacteria; c__Betaproteobacteria; o__Burkholderiales; f__Comamonadaceae; g__Hydrogenophaga; s__Hydrogenophaga sp. PAMC20947
OTU619	10645	2628	7512	0	0	0	0	0	0	k__Bacteria; p__Proteobacteria; c__Betaproteobacteria; o__Burkholderiales; f__Comamonadaceae; g__Hydrogenophaga; s__Hydrogenophaga pseudoflava
OTU620	698	312	299	0	0	0	59	89	0	k__Bacteria; p__Proteobacteria; c__Betaproteobacteria; o__Burkholderiales; f__Comamonadaceae; g__Hydrogenophaga; s__Hydrogenophaga taeniospiralis
OTU621	30	0	20	0	21	0	0	0	0	k__Bacteria; p__Proteobacteria; c__Betaproteobacteria; o__Burkholderiales; f__Comamonadaceae; g__Hydrogenophaga; s__Hydrogenophaga crassostreae
OTU622	7180	0	0	0	0	0	0	0	0	k__Bacteria; p__Proteobacteria; c__Betaproteobacteria; o__Burkholderiales; f__Comamonadaceae; g__Diaphorobacter; s__Diaphorobacter sp. MNS-0
OTU623	20336	0	0	0	0	0	0	0	0	k__Bacteria; p__Proteobacteria; c__Betaproteobacteria; o__Burkholderiales; f__Comamonadaceae; g__Diaphorobacter; s__Diaphorobacter sp. JS3051
OTU624	11738	0	0	0	0	0	0	0	0	k__Bacteria; p__Proteobacteria; c__Betaproteobacteria; o__Burkholderiales; f__Comamonadaceae; g__Diaphorobacter; s__Diaphorobacter sp. JS3050
OTU625	1468	0	0	0	0	0	0	0	0	k__Bacteria; p__Proteobacteria; c__Betaproteobacteria; o__Burkholderiales; f__Comamonadaceae; g__Diaphorobacter; s__Diaphorobacter sp. HDW4A
OTU626	5262	435	509	0	0	0	0	0	0	k__Bacteria; p__Proteobacteria; c__Betaproteobacteria; o__Burkholderiales; f__Comamonadaceae; g__Diaphorobacter; s__Diaphorobacter polyhydroxybutyrativorans
OTU627	40	0	71	0	0	0	0	0	49	k__Bacteria; p__Proteobacteria; c__Betaproteobacteria; o__Burkholderiales; f__Comamonadaceae; g__Diaphorobacter; s__Diaphorobacter ruginosibacter
OTU628	604	1054	1033	736	1673	1550	1456	1683	1411	k__Bacteria; p__Proteobacteria; c__Betaproteobacteria; o__Burkholderiales; f__Comamonadaceae; g__Variovorax; s__Variovorax sp. HW608
OTU629	3696	3311	3011	2967	3079	1623	2254	2877	1618	k__Bacteria; p__Proteobacteria; c__Betaproteobacteria; o__Burkholderiales; f__Comamonadaceae; g__Variovorax; s__Variovorax sp. WDL1
OTU630	1444	2310	2058	742	1227	842	913	822	804	k__Bacteria; p__Proteobacteria; c__Betaproteobacteria; o__Burkholderiales; f__Comamonadaceae; g__Variovorax; s__Variovorax sp. RA8
OTU631	1141	2701	1267	1475	1139	1300	1866	1782	1127	k__Bacteria; p__Proteobacteria; c__Betaproteobacteria; o__Burkholderiales; f__Comamonadaceae; g__Variovorax; s__Variovorax sp. SRS16
OTU632	871	798	638	698	696	606	380	424	386	k__Bacteria; p__Proteobacteria; c__Betaproteobacteria; o__Burkholderiales; f__Comamonadaceae; g__Variovorax; s__Variovorax sp. PBL-H6
OTU633	54	53	46	156	149	55	327	294	605	k__Bacteria; p__Proteobacteria; c__Betaproteobacteria; o__Burkholderiales; f__Comamonadaceae; g__Variovorax; s__Variovorax sp. PAMC26660
OTU634	656	498	431	741	694	0	595	1014	474	k__Bacteria; p__Proteobacteria; c__Betaproteobacteria; o__Burkholderiales; f__Comamonadaceae; g__Variovorax; s__Variovorax sp. PBS-H4
OTU635	2468	0	0	2835	3585	0	2110	3294	5070	k__Bacteria; p__Proteobacteria; c__Betaproteobacteria; o__Burkholderiales; f__Comamonadaceae; g__Variovorax; s__Variovorax sp. PMC12
OTU636	45	0	0	38	49	41	63	63	47	k__Bacteria; p__Proteobacteria; c__Betaproteobacteria; o__Burkholderiales; f__Comamonadaceae; g__Variovorax; s__Variovorax sp. PAMC 28711
OTU637	58	54	52	152	258	241	364	426	768	k__Bacteria; p__Proteobacteria; c__Betaproteobacteria; o__Burkholderiales; f__Comamonadaceae; g__Variovorax; s__Variovorax sp. RKNM96
OTU638	1387	0	1853	4219	4849	2347	4698	4764	5775	k__Bacteria; p__Proteobacteria; c__Betaproteobacteria; o__Burkholderiales; f__Comamonadaceae; g__Variovorax; s__Variovorax sp. PDNC026
OTU639	24	28	0	0	0	27	31	0	20	k__Bacteria; p__Proteobacteria; c__Betaproteobacteria; o__Burkholderiales; f__Comamonadaceae; g__Variovorax; s__Variovorax sp. PAMC28562
OTU640	28395	21715	13650	110029	105076	36930	61503	80269	62432	k__Bacteria; p__Proteobacteria; c__Betaproteobacteria; o__Burkholderiales; f__Comamonadaceae; g__Variovorax; s__Variovorax paradoxus
OTU641	69	107	178	147	469	103	446	490	1406	k__Bacteria; p__Proteobacteria; c__Betaproteobacteria; o__Burkholderiales; f__Comamonadaceae; g__Variovorax; s__Variovorax boronicumulans
OTU642	18250	41933	5425	23351	18684	9367	40808	47950	28006	k__Bacteria; p__Proteobacteria; c__Betaproteobacteria; o__Burkholderiales; f__Comamonadaceae; g__Acidovorax; s__Acidovorax sp. KKS102
OTU643	3148	976	1750	218	286	168	707	878	1665	k__Bacteria; p__Proteobacteria; c__Betaproteobacteria; o__Burkholderiales; f__Comamonadaceae; g__Acidovorax; s__Acidovorax sp. JMULE5
OTU644	2370	849	691	892	1089	476	1099	1111	724	k__Bacteria; p__Proteobacteria; c__Betaproteobacteria; o__Burkholderiales; f__Comamonadaceae; g__Acidovorax; s__Acidovorax sp. RAC01
OTU645	1278	503	0	0	0	0	0	0	183	k__Bacteria; p__Proteobacteria; c__Betaproteobacteria; o__Burkholderiales; f__Comamonadaceae; g__Acidovorax; s__Acidovorax sp. YS12
OTU646	117	102	0	0	0	52	75	95	89	k__Bacteria; p__Proteobacteria; c__Betaproteobacteria; o__Burkholderiales; f__Comamonadaceae; g__Acidovorax; s__Acidovorax sp. 1608163
OTU647	5236	3656	0	0	0	0	0	0	1362	k__Bacteria; p__Proteobacteria; c__Betaproteobacteria; o__Burkholderiales; f__Comamonadaceae; g__Acidovorax; s__Acidovorax sp. T1
OTU648	606	0	0	0	0	0	0	0	0	k__Bacteria; p__Proteobacteria; c__Betaproteobacteria; o__Burkholderiales; f__Comamonadaceae; g__Acidovorax; s__Acidovorax sp. HDW3
OTU649	4827	1697	998	1219	546	605	799	1000	547	k__Bacteria; p__Proteobacteria; c__Betaproteobacteria; o__Burkholderiales; f__Comamonadaceae; g__Acidovorax; s__Acidovorax carolinensis
OTU650	590	151	227	359	413	0	255	324	322	k__Bacteria; p__Proteobacteria; c__Betaproteobacteria; o__Burkholderiales; f__Comamonadaceae; g__Acidovorax; s__Acidovorax avenae
OTU651	307	0	0	0	149	0	77	137	91	k__Bacteria; p__Proteobacteria; c__Betaproteobacteria; o__Burkholderiales; f__Comamonadaceae; g__Acidovorax; s__Acidovorax monticola
OTU652	127	158	60	136	117	146	86	141	89	k__Bacteria; p__Proteobacteria; c__Betaproteobacteria; o__Burkholderiales; f__Comamonadaceae; g__Acidovorax; s__Acidovorax radicis
OTU653	366	0	0	0	0	0	0	0	0	k__Bacteria; p__Proteobacteria; c__Betaproteobacteria; o__Burkholderiales; f__Comamonadaceae; g__Acidovorax; s__Acidovorax antarcticus
OTU654	16004	5649	14120	1000	817	1332	0	0	262	k__Bacteria; p__Proteobacteria; c__Betaproteobacteria; o__Burkholderiales; f__Comamonadaceae; g__Comamonas; s__Comamonas aquatica
OTU655	166	0	0	623	606	409	174	0	105	k__Bacteria; p__Proteobacteria; c__Betaproteobacteria; o__Burkholderiales; f__Comamonadaceae; g__Comamonas; s__Comamonas sp. NLF-7-7
OTU656	4908	6172	34825	2487	13756	1353	1591	5674	1664	k__Bacteria; p__Proteobacteria; c__Betaproteobacteria; o__Burkholderiales; f__Comamonadaceae; g__Comamonas; s__Comamonas testosteroni
OTU657	2223	1719	23358	0	1320	618	1785	2353	1064	k__Bacteria; p__Proteobacteria; c__Betaproteobacteria; o__Burkholderiales; f__Comamonadaceae; g__Comamonas; s__Comamonas thiooxydans
OTU658	7824	9796	5763	27424	17922	9147	9060	9064	5222	k__Bacteria; p__Proteobacteria; c__Betaproteobacteria; o__Burkholderiales; f__Comamonadaceae; g__Alicycliphilus; s__Alicycliphilus denitrificans
OTU659	4822	2662	2115	1037	1297	873	1282	1510	1489	k__Bacteria; p__Proteobacteria; c__Betaproteobacteria; o__Burkholderiales; f__Comamonadaceae; g__Ramlibacter; s__Ramlibacter tataouinensis
OTU660	962	615	603	171	124	104	102	85	116	k__Bacteria; p__Proteobacteria; c__Betaproteobacteria; o__Burkholderiales; f__Comamonadaceae; g__Rhodoferax; s__Rhodoferax sp. BAB1
OTU661	24	0	0	38	0	0	0	0	0	k__Bacteria; p__Proteobacteria; c__Betaproteobacteria; o__Burkholderiales; f__Comamonadaceae; g__Rhodoferax; s__Rhodoferax sp. AJA081-3
OTU662	260	264	207	19055	19062	12326	8223	9535	5482	k__Bacteria; p__Proteobacteria; c__Betaproteobacteria; o__Burkholderiales; f__Comamonadaceae; g__Rhodoferax; s__Rhodoferax sediminis
OTU663	1487	578	466	1779	1588	793	1148	2112	815	k__Bacteria; p__Proteobacteria; c__Betaproteobacteria; o__Burkholderiales; f__Comamonadaceae; g__Rhodoferax; s__Rhodoferax koreense
OTU664	294	368	291	274	281	127	377	464	356	k__Bacteria; p__Proteobacteria; c__Betaproteobacteria; o__Burkholderiales; f__Comamonadaceae; g__Kinneretia; s__Kinneretia sp. DAIF2
OTU665	919	1123	910	0	0	0	443	400	496	k__Bacteria; p__Proteobacteria; c__Betaproteobacteria; o__Burkholderiales; f__Comamonadaceae; g__Kinneretia; s__Kinneretia sp. XES5
OTU666	1139	802	896	1098	1767	1060	1187	1581	1489	k__Bacteria; p__Proteobacteria; c__Betaproteobacteria; o__Burkholderiales; f__Comamonadaceae; g__Delftia; s__Delftia acidovorans
OTU667	617	0	378	1360	781	0	355	637	161	k__Bacteria; p__Proteobacteria; c__Betaproteobacteria; o__Burkholderiales; f__Comamonadaceae; g__Melaminivora; s__Melaminivora sp. SC2-9
OTU668	408	0	0	0	0	0	0	211	0	k__Bacteria; p__Proteobacteria; c__Betaproteobacteria; o__Burkholderiales; f__Comamonadaceae; g__Melaminivora; s__Melaminivora jejuensis
OTU669	774	210	0	525	823	536	0	0	0	k__Bacteria; p__Proteobacteria; c__Betaproteobacteria; o__Burkholderiales; f__Comamonadaceae; g__Simplicispira; s__Simplicispira suum
OTU670	562	401	403	314	213	0	140	150	157	k__Bacteria; p__Proteobacteria; c__Betaproteobacteria; o__Burkholderiales; f__Comamonadaceae; g__Schlegelella; s__Schlegelella thermodepolymerans
OTU671	105	135	99	0	45	0	38	45	64	k__Bacteria; p__Proteobacteria; c__Betaproteobacteria; o__Burkholderiales; f__Comamonadaceae; g__Schlegelella; s__Schlegelella brevitalea
OTU672	179	296	488	0	284	123	386	442	2597	k__Bacteria; p__Proteobacteria; c__Betaproteobacteria; o__Burkholderiales; f__Comamonadaceae; g__Polaromonas; s__Polaromonas sp. JS666
OTU673	109	0	0	0	0	0	40	53	59	k__Bacteria; p__Proteobacteria; c__Betaproteobacteria; o__Burkholderiales; f__Comamonadaceae; g__Polaromonas; s__Polaromonas naphthalenivorans
OTU674	141	154	142	0	111	89	0	57	36	k__Bacteria; p__Proteobacteria; c__Betaproteobacteria; o__Burkholderiales; f__Comamonadaceae; g__Serpentinimonas; s__Serpentinimonas raichei
OTU675	62	93	64	0	0	0	0	0	0	k__Bacteria; p__Proteobacteria; c__Betaproteobacteria; o__Burkholderiales; f__Comamonadaceae; g__Serpentinimonas; s__Serpentinimonas maccroryi
OTU676	80	54	670	126	78	54	0	46	0	k__Bacteria; p__Proteobacteria; c__Betaproteobacteria; o__Burkholderiales; f__Comamonadaceae; g__Hylemonella; s__Hylemonella gracilis
OTU677	74	54	0	0	0	0	0	0	43	k__Bacteria; p__Proteobacteria; c__Betaproteobacteria; o__Burkholderiales; f__Comamonadaceae; g__Ottowia; s__Ottowia oryzae
OTU678	34	0	26	68	52	0	22	0	21	k__Bacteria; p__Proteobacteria; c__Betaproteobacteria; o__Burkholderiales; f__Comamonadaceae; g__Verminephrobacter; s__Verminephrobacter eiseniae
OTU679	418	434	678	0	320	347	580	792	813	k__Bacteria; p__Proteobacteria; c__Betaproteobacteria; o__Burkholderiales; f__Burkholderiaceae; g__Cupriavidus; s__Cupriavidus sp. KK10
OTU680	3369	5802	6059	2810	2831	2230	4858	5851	3715	k__Bacteria; p__Proteobacteria; c__Betaproteobacteria; o__Burkholderiales; f__Burkholderiaceae; g__Cupriavidus; s__Cupriavidus necator
OTU681	475	759	908	665	773	730	1212	1423	1237	k__Bacteria; p__Proteobacteria; c__Betaproteobacteria; o__Burkholderiales; f__Burkholderiaceae; g__Cupriavidus; s__Cupriavidus pinatubonensis
OTU682	1348	1867	2985	851	1286	914	1536	1909	779	k__Bacteria; p__Proteobacteria; c__Betaproteobacteria; o__Burkholderiales; f__Burkholderiaceae; g__Cupriavidus; s__Cupriavidus oxalaticus
OTU683	1230	1373	1252	1433	3572	768	946	1016	2225	k__Bacteria; p__Proteobacteria; c__Betaproteobacteria; o__Burkholderiales; f__Burkholderiaceae; g__Cupriavidus; s__Cupriavidus pauculus
OTU684	415	464	481	339	370	449	720	675	776	k__Bacteria; p__Proteobacteria; c__Betaproteobacteria; o__Burkholderiales; f__Burkholderiaceae; g__Cupriavidus; s__Cupriavidus taiwanensis
OTU685	695	803	1181	985	1472	1074	1909	1531	1284	k__Bacteria; p__Proteobacteria; c__Betaproteobacteria; o__Burkholderiales; f__Burkholderiaceae; g__Cupriavidus; s__Cupriavidus basilensis
OTU686	753	1183	3015	12461	32890	19341	6251	7310	5113	k__Bacteria; p__Proteobacteria; c__Betaproteobacteria; o__Burkholderiales; f__Burkholderiaceae; g__Cupriavidus; s__Cupriavidus metallidurans
OTU687	398	481	249	0	217	0	382	506	286	k__Bacteria; p__Proteobacteria; c__Betaproteobacteria; o__Burkholderiales; f__Burkholderiaceae; g__Cupriavidus; s__Cupriavidus campinensis
OTU688	194	189	195	4930	2770	1838	5538	6754	6852	k__Bacteria; p__Proteobacteria; c__Betaproteobacteria; o__Burkholderiales; f__Burkholderiaceae; g__Ralstonia; s__Ralstonia sp. 56D2
OTU689	2827	1955	1605	27899	28864	8971	5030	7238	4854	k__Bacteria; p__Proteobacteria; c__Betaproteobacteria; o__Burkholderiales; f__Burkholderiaceae; g__Ralstonia; s__Ralstonia pickettii
OTU690	727	481	607	1290	1597	934	1238	1276	1569	k__Bacteria; p__Proteobacteria; c__Betaproteobacteria; o__Burkholderiales; f__Burkholderiaceae; g__Ralstonia; s__Ralstonia solanacearum
OTU691	708	717	526	4545	4127	1689	1246	1388	1299	k__Bacteria; p__Proteobacteria; c__Betaproteobacteria; o__Burkholderiales; f__Burkholderiaceae; g__Ralstonia; s__Ralstonia mannitolilytica
OTU692	338	0	311	3515	3190	956	1197	1350	1509	k__Bacteria; p__Proteobacteria; c__Betaproteobacteria; o__Burkholderiales; f__Burkholderiaceae; g__Ralstonia; s__Ralstonia insidiosa
OTU693	4676	4079	7223	0	80	347	1092	1418	3021	k__Bacteria; p__Proteobacteria; c__Betaproteobacteria; o__Burkholderiales; f__Burkholderiaceae; g__Limnobacter; s__Limnobacter sp. SAORIC-580
OTU694	1422	1283	978	2768	2745	1868	2240	3228	3724	k__Bacteria; p__Proteobacteria; c__Betaproteobacteria; o__Burkholderiales; f__Burkholderiaceae; g__Paraburkholderia; s__Paraburkholderia caribensis
OTU695	976	1651	879	4137	2318	1068	1290	1606	1472	k__Bacteria; p__Proteobacteria; c__Betaproteobacteria; o__Burkholderiales; f__Burkholderiaceae; g__Paraburkholderia; s__Paraburkholderia fungorum
OTU696	855	1298	1166	9934	14016	10804	16254	19055	18646	k__Bacteria; p__Proteobacteria; c__Betaproteobacteria; o__Burkholderiales; f__Burkholderiaceae; g__Paraburkholderia; s__Paraburkholderia terrae
OTU697	41	40	38	404	528	397	608	707	832	k__Bacteria; p__Proteobacteria; c__Betaproteobacteria; o__Burkholderiales; f__Burkholderiaceae; g__Paraburkholderia; s__Paraburkholderia sp. PGU19
OTU698	122	121	108	200	134	131	50	157	119	k__Bacteria; p__Proteobacteria; c__Betaproteobacteria; o__Burkholderiales; f__Burkholderiaceae; g__Paraburkholderia; s__Paraburkholderia graminis
OTU699	60	43	0	64	107	54	73	81	596	k__Bacteria; p__Proteobacteria; c__Betaproteobacteria; o__Burkholderiales; f__Burkholderiaceae; g__Paraburkholderia; s__Paraburkholderia tropica
OTU700	90	146	121	1839	1712	1628	1919	2201	2249	k__Bacteria; p__Proteobacteria; c__Betaproteobacteria; o__Burkholderiales; f__Burkholderiaceae; g__Paraburkholderia; s__Paraburkholderia hospita
OTU701	93	0	0	1949	750	799	651	625	894	k__Bacteria; p__Proteobacteria; c__Betaproteobacteria; o__Burkholderiales; f__Burkholderiaceae; g__Paraburkholderia; s__Paraburkholderia aromaticivorans
OTU702	718	933	634	1943	2287	776	2991	3479	3878	k__Bacteria; p__Proteobacteria; c__Betaproteobacteria; o__Burkholderiales; f__Burkholderiaceae; g__Burkholderia; s__Burkholderia cepacia
OTU703	1098	1354	878	2408	2865	3059	3771	5442	5493	k__Bacteria; p__Proteobacteria; c__Betaproteobacteria; o__Burkholderiales; f__Burkholderiaceae; g__Burkholderia; s__Burkholderia cenocepacia
OTU704	56	66	55	0	0	67	0	0	44	k__Bacteria; p__Proteobacteria; c__Betaproteobacteria; o__Burkholderiales; f__Burkholderiaceae; g__Burkholderia; s__Burkholderia stagnalis
OTU705	66	144	79	93	102	307	144	183	150	k__Bacteria; p__Proteobacteria; c__Betaproteobacteria; o__Burkholderiales; f__Burkholderiaceae; g__Burkholderia; s__Burkholderia multivorans
OTU706	494	687	461	1451	1265	3355	1234	1572	2749	k__Bacteria; p__Proteobacteria; c__Betaproteobacteria; o__Burkholderiales; f__Burkholderiaceae; g__Burkholderia; s__Burkholderia pseudomallei
OTU707	38	0	0	42	38	80	91	89	128	k__Bacteria; p__Proteobacteria; c__Betaproteobacteria; o__Burkholderiales; f__Burkholderiaceae; g__Burkholderia; s__Burkholderia sp. DHOD12
OTU708	292	207	334	30308	62411	131636	218353	277781	73002	k__Bacteria; p__Proteobacteria; c__Betaproteobacteria; o__Burkholderiales; f__Burkholderiaceae; g__Pandoraea; s__Pandoraea sp. XY-2
OTU709	45	0	0	3073	4940	3440	217	232	232	k__Bacteria; p__Proteobacteria; c__Betaproteobacteria; o__Burkholderiales; f__Burkholderiaceae; g__Pandoraea; s__Pandoraea thiooxydans
OTU710	88	77	79	0	0	0	0	0	0	k__Bacteria; p__Proteobacteria; c__Betaproteobacteria; o__Burkholderiales; f__Burkholderiaceae; g__Lautropia; s__Lautropia mirabilis
OTU711	44	52	49	74	108	78	126	176	246	k__Bacteria; p__Proteobacteria; c__Betaproteobacteria; o__Burkholderiales; f__Burkholderiaceae; g__Caballeronia; s__Caballeronia insecticola
OTU712	11812	5995	4253	11468	8350	6408	1176	1045	1099	k__Bacteria; p__Proteobacteria; c__Betaproteobacteria; o__Burkholderiales; f__Alcaligenaceae; g__Castellaniella; s__Castellaniella defragrans
OTU713	157	314	310	91	73	65	133	148	26125	k__Bacteria; p__Proteobacteria; c__Betaproteobacteria; o__Burkholderiales; f__Alcaligenaceae; g__Achromobacter; s__Achromobacter sp. MFA1 R4
OTU714	332	831	944	1645	2382	1019	1945	2260	9172	k__Bacteria; p__Proteobacteria; c__Betaproteobacteria; o__Burkholderiales; f__Alcaligenaceae; g__Achromobacter; s__Achromobacter sp. 77
OTU715	1480	5209	3098	5671	2097	1565	1957	2252	4759	k__Bacteria; p__Proteobacteria; c__Betaproteobacteria; o__Burkholderiales; f__Alcaligenaceae; g__Achromobacter; s__Achromobacter spanius
OTU716	3223	3743	3535	11953	13860	9934	4011	5163	16907	k__Bacteria; p__Proteobacteria; c__Betaproteobacteria; o__Burkholderiales; f__Alcaligenaceae; g__Achromobacter; s__Achromobacter xylosoxidans
OTU717	651	1388	1684	2511	1281	789	459	738	709	k__Bacteria; p__Proteobacteria; c__Betaproteobacteria; o__Burkholderiales; f__Alcaligenaceae; g__Achromobacter; s__Achromobacter denitrificans
OTU718	274	387	296	704	1163	603	143	411	518	k__Bacteria; p__Proteobacteria; c__Betaproteobacteria; o__Burkholderiales; f__Alcaligenaceae; g__Achromobacter; s__Achromobacter insolitus
OTU719	110	183	137	459	585	348	407	355	1474	k__Bacteria; p__Proteobacteria; c__Betaproteobacteria; o__Burkholderiales; f__Alcaligenaceae; g__Achromobacter; s__Achromobacter mucicolens
OTU720	143	386	486	660	789	483	1125	1393	1389	k__Bacteria; p__Proteobacteria; c__Betaproteobacteria; o__Burkholderiales; f__Alcaligenaceae; g__Achromobacter; s__Achromobacter deleyi
OTU721	765	3710	1007	1354	4685	575	126	152	70	k__Bacteria; p__Proteobacteria; c__Betaproteobacteria; o__Burkholderiales; f__Alcaligenaceae; g__Pusillimonas (ex Stolz et al. 2005); s__Pusillimonas (ex Stolz et al. 2005) Pusillimonas sp. T7-7
OTU722	153	88	147	0	0	0	0	0	0	k__Bacteria; p__Proteobacteria; c__Betaproteobacteria; o__Burkholderiales; f__Alcaligenaceae; g__Pusillimonas (ex Stolz et al. 2005); s__Pusillimonas (ex Stolz et al. 2005) Pusillimonas sp. DMV24BSW_D
OTU723	1062	3981	3718	2215	4662	672	0	0	55	k__Bacteria; p__Proteobacteria; c__Betaproteobacteria; o__Burkholderiales; f__Alcaligenaceae; g__Pusillimonas (ex Stolz et al. 2005); s__Pusillimonas (ex Stolz et al. 2005) Pusillimonas thiosulfatoxidans
OTU724	1131	943	888	2099	4185	1207	764	1514	654	k__Bacteria; p__Proteobacteria; c__Betaproteobacteria; o__Burkholderiales; f__Alcaligenaceae; g__Alcaligenes; s__Alcaligenes faecalis
OTU725	681	983	1034	0	2018	0	0	0	0	k__Bacteria; p__Proteobacteria; c__Betaproteobacteria; o__Burkholderiales; f__Alcaligenaceae; g__Alcaligenes; s__Alcaligenes aquatilis
OTU726	34	0	0	0	49	162	0	0	0	k__Bacteria; p__Proteobacteria; c__Betaproteobacteria; o__Burkholderiales; f__Alcaligenaceae; g__Bordetella; s__Bordetella sp. H567
OTU727	397	0	0	963	1524	0	1013	1319	543	k__Bacteria; p__Proteobacteria; c__Betaproteobacteria; o__Burkholderiales; f__Alcaligenaceae; g__Bordetella; s__Bordetella genomosp. 13
OTU728	110	350	147	424	211	600	0	0	597	k__Bacteria; p__Proteobacteria; c__Betaproteobacteria; o__Burkholderiales; f__Alcaligenaceae; g__Bordetella; s__Bordetella hinzii
OTU729	396	0	0	1567	1417	0	0	0	0	k__Bacteria; p__Proteobacteria; c__Betaproteobacteria; o__Burkholderiales; f__Alcaligenaceae; g__Bordetella; s__Bordetella bronchiseptica
OTU730	84	0	0	0	0	0	0	0	0	k__Bacteria; p__Proteobacteria; c__Betaproteobacteria; o__Burkholderiales; f__Alcaligenaceae; g__Bordetella; s__Bordetella genomosp. 9
OTU731	672	3344	3815	1982	2387	0	1082	789	760	k__Bacteria; p__Proteobacteria; c__Betaproteobacteria; o__Burkholderiales; f__Alcaligenaceae; g__Bordetella; s__Bordetella petrii
OTU732	34	34	32	41	72	31	0	0	23	k__Bacteria; p__Proteobacteria; c__Betaproteobacteria; o__Burkholderiales; f__Alcaligenaceae; g__Pigmentiphaga; s__Pigmentiphaga sp. H8
OTU733	32	34	154	719	749	499	4313	4961	3693	k__Bacteria; p__Proteobacteria; c__Betaproteobacteria; o__Burkholderiales; f__Alcaligenaceae; g__Paralcaligenes; s__Paralcaligenes sp. KSB-10
OTU734	26	319	73	0	90	25	69	113	47	k__Bacteria; p__Proteobacteria; c__Betaproteobacteria; o__Burkholderiales; f__Alcaligenaceae; g__Advenella; s__Advenella kashmirensis
OTU735	1955	1891	3989	772	545	283	936	999	725	k__Bacteria; p__Proteobacteria; c__Betaproteobacteria; o__Burkholderiales; f__Alcaligenaceae; g__Rhizobacter; s__Rhizobacter sp. AJA081-3
OTU736	725	8002	1237	745	2607	1878	941	930	1674	k__Bacteria; p__Proteobacteria; c__Betaproteobacteria; o__Burkholderiales; f__Alcaligenaceae; g__Rhizobacter; s__Rhizobacter gummiphilus
OTU737	1870	1336	1768	656	408	214	501	465	300	k__Bacteria; p__Proteobacteria; c__Betaproteobacteria; o__Burkholderiales; f__Alcaligenaceae; g__Rubrivivax; s__Rubrivivax gelatinosus
OTU738	204	258	630	0	136	0	82	73	58	k__Bacteria; p__Proteobacteria; c__Betaproteobacteria; o__Burkholderiales; f__Alcaligenaceae; g__Methylibium; s__Methylibium sp. Pch-M
OTU739	1278	1899	3162	858	857	385	155	281	352	k__Bacteria; p__Proteobacteria; c__Betaproteobacteria; o__Burkholderiales; f__Alcaligenaceae; g__Methylibium; s__Methylibium petroleiphilum
OTU740	1303	1223	1175	0	765	595	769	609	652	k__Bacteria; p__Proteobacteria; c__Betaproteobacteria; o__Burkholderiales; f__Alcaligenaceae; g__Ideonella; s__Ideonella dechloratans
OTU741	469	368	481	329	184	59	217	208	159	k__Bacteria; p__Proteobacteria; c__Betaproteobacteria; o__Burkholderiales; f__Alcaligenaceae; g__Leptothrix; s__Leptothrix cholodnii
OTU742	296	238	315	258	152	0	113	126	88	k__Bacteria; p__Proteobacteria; c__Betaproteobacteria; o__Burkholderiales; f__Alcaligenaceae; g__Sphaerotilus; s__Sphaerotilus natans
OTU743	246	130	177	168	261	157	2735	2888	9275	k__Bacteria; p__Proteobacteria; c__Betaproteobacteria; o__Burkholderiales; f__Alcaligenaceae; g__Mitsuaria; s__Mitsuaria sp. 7
OTU744	231	179	166	223	0	0	0	0	0	k__Bacteria; p__Proteobacteria; c__Betaproteobacteria; o__Burkholderiales; f__Alcaligenaceae; g__Tepidimonas; s__Tepidimonas taiwanensis
OTU745	187	0	0	0	66	0	58	0	35	k__Bacteria; p__Proteobacteria; c__Betaproteobacteria; o__Burkholderiales; f__Alcaligenaceae; g__Xylophilus; s__Xylophilus rhododendri
OTU746	33	47	41	52	48	41	34	29	54	k__Bacteria; p__Proteobacteria; c__Betaproteobacteria; o__Burkholderiales; f__Alcaligenaceae; g__Thiomonas; s__Thiomonas sp. X19
OTU747	89	0	0	0	96	0	0	0	49	k__Bacteria; p__Proteobacteria; c__Betaproteobacteria; o__Burkholderiales; f__Alcaligenaceae; g__Thiomonas; s__Thiomonas intermedia
OTU748	108	131	217	141	0	0	45	50	51	k__Bacteria; p__Proteobacteria; c__Betaproteobacteria; o__Burkholderiales; f__Alcaligenaceae; g__Inhella; s__Inhella inkyongensis
OTU749	99	0	0	0	91	0	0	0	57	k__Bacteria; p__Proteobacteria; c__Betaproteobacteria; o__Burkholderiales; f__Alcaligenaceae; g__Aquabacterium; s__Aquabacterium olei
OTU750	398	142	128	0	263	118	86	0	103	k__Bacteria; p__Proteobacteria; c__Betaproteobacteria; o__Burkholderiales; f__Oxalobacteraceae; g__Massilia; s__Massilia sp. HC52
OTU751	436	895	755	440	648	268	733	864	436	k__Bacteria; p__Proteobacteria; c__Betaproteobacteria; o__Burkholderiales; f__Oxalobacteraceae; g__Massilia; s__Massilia sp. WG5
OTU752	315	0	0	0	164	123	0	0	184	k__Bacteria; p__Proteobacteria; c__Betaproteobacteria; o__Burkholderiales; f__Oxalobacteraceae; g__Massilia; s__Massilia sp. NP310
OTU753	193	253	153	0	0	135	75	0	50	k__Bacteria; p__Proteobacteria; c__Betaproteobacteria; o__Burkholderiales; f__Oxalobacteraceae; g__Massilia; s__Massilia sp. LPB0304
OTU754	461	257	175	1685	3854	3334	13207	15560	1792	k__Bacteria; p__Proteobacteria; c__Betaproteobacteria; o__Burkholderiales; f__Oxalobacteraceae; g__Massilia; s__Massilia putida
OTU755	1323	139	121	203	158	61	60	50	69	k__Bacteria; p__Proteobacteria; c__Betaproteobacteria; o__Burkholderiales; f__Oxalobacteraceae; g__Noviherbaspirillum; s__Noviherbaspirillum sp. UKPF54
OTU756	208	0	94	0	0	0	0	0	0	k__Bacteria; p__Proteobacteria; c__Betaproteobacteria; o__Burkholderiales; f__Oxalobacteraceae; g__Janthinobacterium; s__Janthinobacterium sp. 17J80-10
OTU757	178	291	0	590	561	173	219	241	225	k__Bacteria; p__Proteobacteria; c__Betaproteobacteria; o__Burkholderiales; f__Oxalobacteraceae; g__Herbaspirillum; s__Herbaspirillum huttiense
OTU758	35528	4277	6817	890	345	0	408	615	434	k__Bacteria; p__Proteobacteria; c__Betaproteobacteria; o__Rhodocyclales; f__Rhodocyclaceae; g__Azospira; s__Azospira restricta
OTU759	1228	3342	2824	0	2688	0	0	0	0	k__Bacteria; p__Proteobacteria; c__Betaproteobacteria; o__Rhodocyclales; f__Rhodocyclaceae; g__Azospira; s__Azospira sp. I09
OTU760	600	0	0	0	889	0	0	0	0	k__Bacteria; p__Proteobacteria; c__Betaproteobacteria; o__Rhodocyclales; f__Rhodocyclaceae; g__Azospira; s__Azospira oryzae
OTU761	3799	1397	1127	134	0	0	160	254	101	k__Bacteria; p__Proteobacteria; c__Betaproteobacteria; o__Rhodocyclales; f__Rhodocyclaceae; g__Aromatoleum; s__Aromatoleum petrolei
OTU762	1679	594	396	0	0	0	146	0	0	k__Bacteria; p__Proteobacteria; c__Betaproteobacteria; o__Rhodocyclales; f__Rhodocyclaceae; g__Aromatoleum; s__Aromatoleum pumilum
OTU763	1167	1022	558	139	165	0	111	120	131	k__Bacteria; p__Proteobacteria; c__Betaproteobacteria; o__Rhodocyclales; f__Rhodocyclaceae; g__Aromatoleum; s__Aromatoleum aromaticum
OTU764	1005	1266	932	0	0	0	128	165	0	k__Bacteria; p__Proteobacteria; c__Betaproteobacteria; o__Rhodocyclales; f__Rhodocyclaceae; g__Aromatoleum; s__Aromatoleum bremense
OTU765	162	147	0	354	234	0	238	180	94	k__Bacteria; p__Proteobacteria; c__Betaproteobacteria; o__Rhodocyclales; f__Rhodocyclaceae; g__Rugosibacter; s__Rugosibacter aromaticivorans
OTU766	98	0	0	0	76	78	0	0	0	k__Bacteria; p__Proteobacteria; c__Betaproteobacteria; o__Rhodocyclales; f__Rhodocyclaceae; g__Oryzomicrobium; s__Oryzomicrobium terrae
OTU767	55	0	64	93	0	0	166	218	138	k__Bacteria; p__Proteobacteria; c__Betaproteobacteria; o__Rhodocyclales; f__Rhodocyclaceae; g__Niveibacterium; s__Niveibacterium microcysteis
OTU768	3431	5365	3505	2246	1627	908	1183	1375	765	k__Bacteria; p__Proteobacteria; c__Betaproteobacteria; o__Rhodocyclales; f__Zoogloeaceae; g__Thauera; s__Thauera sp. K11
OTU769	4248	6256	3129	1062	0	0	0	676	9243	k__Bacteria; p__Proteobacteria; c__Betaproteobacteria; o__Rhodocyclales; f__Zoogloeaceae; g__Thauera; s__Thauera sp. MZ1T
OTU770	578	943	602	0	0	0	0	0	0	k__Bacteria; p__Proteobacteria; c__Betaproteobacteria; o__Rhodocyclales; f__Zoogloeaceae; g__Thauera; s__Thauera humireducens
OTU771	2259	1993	3090	0	0	0	0	0	0	k__Bacteria; p__Proteobacteria; c__Betaproteobacteria; o__Rhodocyclales; f__Zoogloeaceae; g__Thauera; s__Thauera aromatica
OTU772	318	418	389	0	0	0	0	0	0	k__Bacteria; p__Proteobacteria; c__Betaproteobacteria; o__Rhodocyclales; f__Zoogloeaceae; g__Thauera; s__Thauera hydrothermalis
OTU773	402	630	395	0	0	0	0	0	0	k__Bacteria; p__Proteobacteria; c__Betaproteobacteria; o__Rhodocyclales; f__Zoogloeaceae; g__Thauera; s__Thauera chlorobenzoica
OTU774	4612	1756	652	109	103	147	151	151	98	k__Bacteria; p__Proteobacteria; c__Betaproteobacteria; o__Rhodocyclales; f__Zoogloeaceae; g__Azoarcus; s__Azoarcus sp. KH32C
OTU775	921	1258	1012	598	600	0	461	510	312	k__Bacteria; p__Proteobacteria; c__Betaproteobacteria; o__Rhodocyclales; f__Zoogloeaceae; g__Azoarcus; s__Azoarcus sp. DD4
OTU776	143	200	153	0	0	0	0	0	43	k__Bacteria; p__Proteobacteria; c__Betaproteobacteria; o__Rhodocyclales; f__Zoogloeaceae; g__Azoarcus; s__Azoarcus olearius
OTU777	372	0	288	0	0	0	0	0	0	k__Bacteria; p__Proteobacteria; c__Betaproteobacteria; o__Rhodocyclales; f__Zoogloeaceae; g__Azoarcus; s__Azoarcus communis
OTU778	107	0	58	0	0	0	0	0	41	k__Bacteria; p__Proteobacteria; c__Betaproteobacteria; o__Rhodocyclales; f__Zoogloeaceae; g__Nitrogeniibacter; s__Nitrogeniibacter mangrovi
OTU779	2182	106	137	119	105	0	97	53	115	k__Bacteria; p__Proteobacteria; c__Betaproteobacteria; o__Rhodocyclales; f__Azonexaceae; g__Ferribacterium; s__Ferribacterium limneticum
OTU780	202	0	0	0	0	0	0	0	0	k__Bacteria; p__Proteobacteria; c__Betaproteobacteria; o__Rhodocyclales; f__Azonexaceae; g__Dechloromonas; s__Dechloromonas sp. HYN0024
OTU781	138	0	0	82	0	0	87	59	49	k__Bacteria; p__Proteobacteria; c__Betaproteobacteria; o__Rhodocyclales; f__Azonexaceae; g__Dechloromonas; s__Dechloromonas sp. TW-R-39-2
OTU782	1417	90	104	68	0	0	0	0	42	k__Bacteria; p__Proteobacteria; c__Betaproteobacteria; o__Rhodocyclales; f__Azonexaceae; g__Dechloromonas; s__Dechloromonas denitrificans
OTU783	787	0	0	0	0	0	0	0	66	k__Bacteria; p__Proteobacteria; c__Betaproteobacteria; o__Rhodocyclales; f__Azonexaceae; g__Quatrionicoccus; s__Quatrionicoccus australiensis
OTU784	7195	6369	4492	77	17	15	0	18	27	k__Bacteria; p__Proteobacteria; c__Betaproteobacteria; o__Nitrosomonadales; f__Nitrosomonadaceae; g__Nitrosomonas; s__Nitrosomonas ureae
OTU785	693	931	721	17	14	0	49	53	39	k__Bacteria; p__Proteobacteria; c__Betaproteobacteria; o__Nitrosomonadales; f__Nitrosomonadaceae; g__Nitrosomonas; s__Nitrosomonas communis
OTU786	452	328	1004	92	90	0	97	103	105	k__Bacteria; p__Proteobacteria; c__Betaproteobacteria; o__Nitrosomonadales; f__Nitrosomonadaceae; g__Nitrosomonas; s__Nitrosomonas europaea
OTU787	540	532	799	8206	41628	6022	0	0	0	k__Bacteria; p__Proteobacteria; c__Betaproteobacteria; o__Nitrosomonadales; f__Nitrosomonadaceae; g__Nitrosomonas; s__Nitrosomonas eutropha
OTU788	256	0	246	1060	6040	701	0	0	0	k__Bacteria; p__Proteobacteria; c__Betaproteobacteria; o__Nitrosomonadales; f__Nitrosomonadaceae; g__Nitrosomonas; s__Nitrosomonas stercoris
OTU789	2571	5698	4623	142	216	72	317	384	341	k__Bacteria; p__Proteobacteria; c__Betaproteobacteria; o__Nitrosomonadales; f__Nitrosomonadaceae; g__Nitrosospira; s__Nitrosospira lacus
OTU790	2549	1100	1397	6938	6808	1591	850	1019	1009	k__Bacteria; p__Proteobacteria; c__Betaproteobacteria; o__Nitrosomonadales; f__Nitrosomonadaceae; g__Nitrosospira; s__Nitrosospira multiformis
OTU791	304	346	371	1394	4546	710	260	261	424	k__Bacteria; p__Proteobacteria; c__Betaproteobacteria; o__Nitrosomonadales; f__Nitrosomonadaceae; g__Nitrosospira; s__Nitrosospira sp. NRS527
OTU792	272	442	318	1373	4143	576	216	245	368	k__Bacteria; p__Proteobacteria; c__Betaproteobacteria; o__Nitrosomonadales; f__Nitrosomonadaceae; g__Nitrosospira; s__Nitrosospira briensis
OTU793	728	1107	855	929	661	290	1113	1269	1410	k__Bacteria; p__Proteobacteria; c__Betaproteobacteria; o__Nitrosomonadales; f__Usitatibacteraceae; g__Usitatibacter; s__Usitatibacter rugosus
OTU794	787	861	604	769	575	345	654	751	784	k__Bacteria; p__Proteobacteria; c__Betaproteobacteria; o__Nitrosomonadales; f__Usitatibacteraceae; g__Usitatibacter; s__Usitatibacter palustris
OTU795	381	376	499	793	0	0	275	187	115	k__Bacteria; p__Proteobacteria; c__Betaproteobacteria; o__Nitrosomonadales; f__Thiobacillaceae; g__Sulfuritortus; s__Sulfuritortus calidifontis
OTU796	134	252	224	1067	549	292	347	461	0	k__Bacteria; p__Proteobacteria; c__Betaproteobacteria; o__Nitrosomonadales; f__Thiobacillaceae; g__Thiobacillus; s__Thiobacillus denitrificans
OTU797	421	483	271	1436	1140	1060	269	245	250	k__Bacteria; p__Proteobacteria; c__Betaproteobacteria; o__Nitrosomonadales; f__Gallionellaceae; g__Ferrigenium; s__Ferrigenium kumadai
OTU798	34	0	0	53	0	0	0	0	0	k__Bacteria; p__Proteobacteria; c__Betaproteobacteria; o__Nitrosomonadales; f__Gallionellaceae; g__Ferriphaselus; s__Ferriphaselus amnicola
OTU799	61	77	0	123	60	0	0	62	0	k__Bacteria; p__Proteobacteria; c__Betaproteobacteria; o__Nitrosomonadales; f__Sulfuricellaceae; g__Sulfuriferula; s__Sulfuriferula plumbiphila
OTU800	44	51	47	67	43	0	0	0	0	k__Bacteria; p__Proteobacteria; c__Betaproteobacteria; o__Nitrosomonadales; f__Sulfuricellaceae; g__Sulfurimicrobium; s__Sulfurimicrobium lacus
OTU801	95	0	0	0	0	0	0	0	0	k__Bacteria; p__Proteobacteria; c__Betaproteobacteria; o__Nitrosomonadales; f__Methylophilaceae; g__Methylotenera; s__Methylotenera mobilis
OTU802	68	68	54	351	52	0	38	36	69	k__Bacteria; p__Proteobacteria; c__Betaproteobacteria; o__Nitrosomonadales; f__Sterolibacteriaceae; g__Sulfuritalea; s__Sulfuritalea hydrogenivorans
OTU803	2674	793	463	1961	1013	1397	559	639	950	k__Bacteria; p__Proteobacteria; c__Betaproteobacteria; o__Neisseriales; f__Chromobacteriaceae; g__Pseudogulbenkiania; s__Pseudogulbenkiania sp. NH8B
OTU804	115	0	0	0	0	0	0	0	0	k__Bacteria; p__Proteobacteria; c__Betaproteobacteria; o__Neisseriales; f__Chromobacteriaceae; g__Vogesella; s__Vogesella sp. LIG4
OTU805	96	0	0	0	0	0	0	0	0	k__Bacteria; p__Proteobacteria; c__Betaproteobacteria; o__Neisseriales; f__Chromobacteriaceae; g__Vogesella; s__Vogesella sp. XCS3
OTU806	113	0	0	0	0	0	0	0	0	k__Bacteria; p__Proteobacteria; c__Betaproteobacteria; o__Neisseriales; f__Chromobacteriaceae; g__Chromobacterium; s__Chromobacterium sp. Beijing
OTU807	132	0	0	0	0	0	0	0	82	k__Bacteria; p__Proteobacteria; c__Betaproteobacteria; o__Neisseriales; f__Neisseriaceae; g__Vitreoscilla; s__Vitreoscilla filiformis
OTU808	62	67	59	0	0	0	36	0	28	k__Bacteria; p__Proteobacteria; c__Betaproteobacteria; o__Neisseriales; f__Neisseriaceae; g__Neisseria; s__Neisseria musculi
OTU809	10355	3201	4137	334	669	942	1150	1331	1892	k__Bacteria; p__Proteobacteria; c__Deltaproteobacteria; o__Myxococcales; f__Archangiaceae; g__Archangium; s__Archangium gephyra
OTU810	3813	3621	2490	1649	1404	1113	1804	2473	3137	k__Bacteria; p__Proteobacteria; c__Deltaproteobacteria; o__Myxococcales; f__Archangiaceae; g__Archangium; s__Archangium violaceum
OTU811	1875	434	620	665	1607	781	2005	2357	1934	k__Bacteria; p__Proteobacteria; c__Deltaproteobacteria; o__Myxococcales; f__Archangiaceae; g__Stigmatella; s__Stigmatella aurantiaca
OTU812	518	326	362	151	251	131	384	300	389	k__Bacteria; p__Proteobacteria; c__Deltaproteobacteria; o__Myxococcales; f__Archangiaceae; g__Cystobacter; s__Cystobacter fuscus
OTU813	426	164	187	0	128	86	161	245	318	k__Bacteria; p__Proteobacteria; c__Deltaproteobacteria; o__Myxococcales; f__Archangiaceae; g__Melittangium; s__Melittangium boletus
OTU814	2065	2033	2364	359	397	277	727	748	1004	k__Bacteria; p__Proteobacteria; c__Deltaproteobacteria; o__Myxococcales; f__Myxococcaceae; g__Corallococcus; s__Corallococcus sp. EGB
OTU815	1075	1332	1227	1103	812	755	2195	2450	2196	k__Bacteria; p__Proteobacteria; c__Deltaproteobacteria; o__Myxococcales; f__Myxococcaceae; g__Corallococcus; s__Corallococcus coralloides
OTU816	470	290	194	0	244	0	0	222	302	k__Bacteria; p__Proteobacteria; c__Deltaproteobacteria; o__Myxococcales; f__Myxococcaceae; g__Corallococcus; s__Corallococcus macrosporus
OTU817	1317	860	821	512	856	251	395	492	543	k__Bacteria; p__Proteobacteria; c__Deltaproteobacteria; o__Myxococcales; f__Myxococcaceae; g__Myxococcus; s__Myxococcus xanthus
OTU818	99	92	54	0	0	0	0	70	86	k__Bacteria; p__Proteobacteria; c__Deltaproteobacteria; o__Myxococcales; f__Myxococcaceae; g__Myxococcus; s__Myxococcus hansupus
OTU819	673	781	366	165	188	193	780	890	560	k__Bacteria; p__Proteobacteria; c__Deltaproteobacteria; o__Myxococcales; f__Myxococcaceae; g__Pyxidicoccus; s__Pyxidicoccus sp. SCPEA002
OTU820	1025	860	831	2542	1710	751	1148	1418	1153	k__Bacteria; p__Proteobacteria; c__Deltaproteobacteria; o__Myxococcales; f__Anaeromyxobacteraceae; g__Anaeromyxobacter; s__Anaeromyxobacter sp. Fw109-5
OTU821	778	592	0	1313	1101	677	781	727	1172	k__Bacteria; p__Proteobacteria; c__Deltaproteobacteria; o__Myxococcales; f__Anaeromyxobacteraceae; g__Anaeromyxobacter; s__Anaeromyxobacter sp. K
OTU822	653	497	934	2217	1611	453	626	788	437	k__Bacteria; p__Proteobacteria; c__Deltaproteobacteria; o__Myxococcales; f__Anaeromyxobacteraceae; g__Anaeromyxobacter; s__Anaeromyxobacter dehalogenans
OTU823	146	84	112	193	334	64	79	117	121	k__Bacteria; p__Proteobacteria; c__Deltaproteobacteria; o__Myxococcales; f__Vulgatibacteraceae; g__Vulgatibacter; s__Vulgatibacter incomptus
OTU824	7111	5885	4891	3118	3694	1744	3710	3880	4883	k__Bacteria; p__Proteobacteria; c__Deltaproteobacteria; o__Myxococcales; f__Polyangiaceae; g__Sorangium; s__Sorangium cellulosum
OTU825	101	77	73	97	68	103	61	80	96	k__Bacteria; p__Proteobacteria; c__Deltaproteobacteria; o__Myxococcales; f__Polyangiaceae; g__Chondromyces; s__Chondromyces crocatus
OTU826	17	0	0	0	0	0	0	0	0	k__Bacteria; p__Proteobacteria; c__Deltaproteobacteria; o__Myxococcales; f__Polyangiaceae; g__Pajaroellobacter; s__Pajaroellobacter abortibovis
OTU827	4062	2557	2757	292	303	179	714	972	964	k__Bacteria; p__Proteobacteria; c__Deltaproteobacteria; o__Myxococcales; f__Sandaracinaceae; g__Sandaracinus; s__Sandaracinus amylolyticus
OTU828	1114	689	726	637	709	287	483	598	711	k__Bacteria; p__Proteobacteria; c__Deltaproteobacteria; o__Myxococcales; f__Labilitrichaceae; g__Labilithrix; s__Labilithrix luteola
OTU829	539	922	1166	192	242	103	248	234	423	k__Bacteria; p__Proteobacteria; c__Deltaproteobacteria; o__Myxococcales; f__Kofleriaceae; g__Haliangium; s__Haliangium ochraceum
OTU830	1432	0	295	409	312	515	0	0	0	k__Bacteria; p__Proteobacteria; c__Deltaproteobacteria; o__Desulfuromonadales; f__Geobacteraceae; g__Citrifermentans; s__Citrifermentans bremense
OTU831	436	0	0	0	218	0	0	0	0	k__Bacteria; p__Proteobacteria; c__Deltaproteobacteria; o__Desulfuromonadales; f__Geobacteraceae; g__Citrifermentans; s__Citrifermentans bemidjiense
OTU832	183	196	269	191	170	155	243	369	277	k__Bacteria; p__Proteobacteria; c__Deltaproteobacteria; o__Desulfuromonadales; f__Geobacteraceae; g__Geomonas; s__Geomonas sp. RF6
OTU833	673	389	0	333	388	287	0	0	465	k__Bacteria; p__Proteobacteria; c__Deltaproteobacteria; o__Desulfuromonadales; f__Geobacteraceae; g__Geomonas; s__Geomonas nitrogeniifigens
OTU834	134	0	0	251	0	0	0	0	0	k__Bacteria; p__Proteobacteria; c__Deltaproteobacteria; o__Desulfuromonadales; f__Geobacteraceae; g__Geomonas; s__Geomonas oryzisoli
OTU835	109	0	0	0	160	153	0	0	0	k__Bacteria; p__Proteobacteria; c__Deltaproteobacteria; o__Desulfuromonadales; f__Geobacteraceae; g__Geomonas; s__Geomonas subterranea
OTU836	83	162	177	90	96	73	199	249	0	k__Bacteria; p__Proteobacteria; c__Deltaproteobacteria; o__Desulfuromonadales; f__Geobacteraceae; g__Geobacter; s__Geobacter sp. SVR
OTU837	50	0	0	203	310	195	164	115	0	k__Bacteria; p__Proteobacteria; c__Deltaproteobacteria; o__Desulfuromonadales; f__Geobacteraceae; g__Geobacter; s__Geobacter sp. FeAm09
OTU838	38	0	0	0	0	44	166	164	0	k__Bacteria; p__Proteobacteria; c__Deltaproteobacteria; o__Desulfuromonadales; f__Geobacteraceae; g__Geobacter; s__Geobacter sp. DSM 9736
OTU839	84	151	0	0	124	95	196	299	248	k__Bacteria; p__Proteobacteria; c__Deltaproteobacteria; o__Desulfuromonadales; f__Geobacteraceae; g__Geobacter; s__Geobacter sp. Jerry-YX
OTU840	143	213	192	679	1084	660	226	237	280	k__Bacteria; p__Proteobacteria; c__Deltaproteobacteria; o__Desulfuromonadales; f__Geobacteraceae; g__Geobacter; s__Geobacter metallireducens
OTU841	124	131	131	113	0	0	219	269	253	k__Bacteria; p__Proteobacteria; c__Deltaproteobacteria; o__Desulfuromonadales; f__Geobacteraceae; g__Geobacter; s__Geobacter pickeringii
OTU842	186	435	202	227	154	0	460	402	0	k__Bacteria; p__Proteobacteria; c__Deltaproteobacteria; o__Desulfuromonadales; f__Geobacteraceae; g__Geobacter; s__Geobacter sulfurreducens
OTU843	196	547	297	258	182	141	1402	1556	650	k__Bacteria; p__Proteobacteria; c__Deltaproteobacteria; o__Desulfuromonadales; f__Geobacteraceae; g__Geotalea; s__Geotalea uraniireducens
OTU844	145	0	0	0	0	0	0	0	0	k__Bacteria; p__Proteobacteria; c__Deltaproteobacteria; o__Desulfobacterales; f__Desulfobacteraceae; g__Desulfococcus; s__Desulfococcus multivorans
OTU845	96	144	124	0	0	0	0	0	0	k__Bacteria; p__Proteobacteria; c__Deltaproteobacteria; o__Desulfovibrionales; f__Desulfovibrionaceae; g__Desulfocurvibacter; s__Desulfocurvibacter africanus
OTU846	15	0	0	0	0	0	0	0	18	k__Bacteria; p__Proteobacteria; c__Deltaproteobacteria; o__Bradymonadales; f__Bradymonadaceae; g__Persicimonas; s__Persicimonas caeni
OTU847	12	15	22	0	0	0	0	0	0	k__Bacteria; p__Proteobacteria; c__Deltaproteobacteria; o__Bradymonadales; f__Bradymonadaceae; g__Bradymonas; s__Bradymonas sediminis
OTU848	257	312	267	877	658	0	0	0	0	k__Bacteria; p__Proteobacteria; c__Acidithiobacillia; o__Acidithiobacillales; f__Acidithiobacillaceae; g__Acidithiobacillus; s__Acidithiobacillus ferrooxidans
OTU849	101	95	67	28	74	30	53	65	55	k__Bacteria; p__Proteobacteria; c__Oligoflexia; o__Bdellovibrionales; f__Bdellovibrionaceae; g__Bdellovibrio; s__Bdellovibrio bacteriovorus
OTU850	64	14	31	0	0	0	19	26	23	k__Bacteria; p__Proteobacteria; c__Oligoflexia; o__Bdellovibrionales; f__Bdellovibrionaceae; g__Pseudobdellovibrio; s__Pseudobdellovibrio exovorus
OTU851	67	0	27	0	23	16	0	15	28	k__Bacteria; p__Proteobacteria; c__Oligoflexia; o__Bacteriovoracales; f__Bacteriovoracaceae; g__Bacteriovorax; s__Bacteriovorax stolpii
OTU852	74737	106801	113189	0	307	158	0	294	135	k__Bacteria; p__Actinobacteria; c__Actinomycetia; o__Streptomycetales; f__Streptomycetaceae; g__Streptomyces; s__Streptomyces sp. WAC 01438
OTU853	67868	28153	46763	1088	1312	957	1026	1216	770	k__Bacteria; p__Actinobacteria; c__Actinomycetia; o__Streptomycetales; f__Streptomycetaceae; g__Streptomyces; s__Streptomyces sp. SYP-A7193
OTU854	2045	1728	1097	598	458	252	2058	2584	1134	k__Bacteria; p__Actinobacteria; c__Actinomycetia; o__Streptomycetales; f__Streptomycetaceae; g__Streptomyces; s__Streptomyces sp. P3
OTU855	1630	1807	2235	6730	6507	5349	7027	8553	8149	k__Bacteria; p__Actinobacteria; c__Actinomycetia; o__Streptomycetales; f__Streptomycetaceae; g__Streptomyces; s__Streptomyces sp. CdTB01
OTU856	1136	179	45	0	0	0	0	0	0	k__Bacteria; p__Actinobacteria; c__Actinomycetia; o__Streptomycetales; f__Streptomycetaceae; g__Streptomyces; s__Streptomyces sp. NHF165
OTU857	1046	672	677	796	549	343	4326	5557	2805	k__Bacteria; p__Actinobacteria; c__Actinomycetia; o__Streptomycetales; f__Streptomycetaceae; g__Streptomyces; s__Streptomyces sp. So13.3
OTU858	1821	1737	3985	256	463	224	300	302	248	k__Bacteria; p__Actinobacteria; c__Actinomycetia; o__Streptomycetales; f__Streptomycetaceae; g__Streptomyces; s__Streptomyces sp. CB09001
OTU859	463	589	525	0	0	0	0	0	220	k__Bacteria; p__Actinobacteria; c__Actinomycetia; o__Streptomycetales; f__Streptomycetaceae; g__Streptomyces; s__Streptomyces sp. HM190
OTU860	544	1684	787	0	270	0	0	0	105	k__Bacteria; p__Actinobacteria; c__Actinomycetia; o__Streptomycetales; f__Streptomycetaceae; g__Streptomyces; s__Streptomyces sp. WY228
OTU861	391	397	277	10227	9185	6363	12004	13863	5910	k__Bacteria; p__Actinobacteria; c__Actinomycetia; o__Streptomycetales; f__Streptomycetaceae; g__Streptomyces; s__Streptomyces sp. 3214.6
OTU862	647	610	444	671	1943	948	237	226	218	k__Bacteria; p__Actinobacteria; c__Actinomycetia; o__Streptomycetales; f__Streptomycetaceae; g__Streptomyces; s__Streptomyces sp. S8
OTU863	187	61	60	0	0	0	0	0	0	k__Bacteria; p__Actinobacteria; c__Actinomycetia; o__Streptomycetales; f__Streptomycetaceae; g__Streptomyces; s__Streptomyces sp. MA3_2.13
OTU864	488	340	464	0	0	0	186	180	595	k__Bacteria; p__Actinobacteria; c__Actinomycetia; o__Streptomycetales; f__Streptomycetaceae; g__Streptomyces; s__Streptomyces sp. CCM_MD2014
OTU865	213	266	200	154	138	95	721	876	419	k__Bacteria; p__Actinobacteria; c__Actinomycetia; o__Streptomycetales; f__Streptomycetaceae; g__Streptomyces; s__Streptomyces sp. MG28
OTU866	238	307	257	0	0	0	232	162	230	k__Bacteria; p__Actinobacteria; c__Actinomycetia; o__Streptomycetales; f__Streptomycetaceae; g__Streptomyces; s__Streptomyces sp. AMCC400023
OTU867	744	643	600	2182	1822	1140	3622	4630	3105	k__Bacteria; p__Actinobacteria; c__Actinomycetia; o__Streptomycetales; f__Streptomycetaceae; g__Streptomyces; s__Streptomyces sp. PAMC 26508
OTU868	154	331	213	744	666	374	2408	2972	2551	k__Bacteria; p__Actinobacteria; c__Actinomycetia; o__Streptomycetales; f__Streptomycetaceae; g__Streptomyces; s__Streptomyces sp. CB01881
OTU869	191	99	41	0	0	0	7796	9660	35923	k__Bacteria; p__Actinobacteria; c__Actinomycetia; o__Streptomycetales; f__Streptomycetaceae; g__Streptomyces; s__Streptomyces sp. ST1015
OTU870	2590	4114	6102	0	1758	0	3106	3738	8291	k__Bacteria; p__Actinobacteria; c__Actinomycetia; o__Streptomycetales; f__Streptomycetaceae; g__Streptomyces; s__Streptomyces sp. 2114.2
OTU871	138	173	63	223	107	476	1278	1386	1623	k__Bacteria; p__Actinobacteria; c__Actinomycetia; o__Streptomycetales; f__Streptomycetaceae; g__Streptomyces; s__Streptomyces sp. GQFP
OTU872	1037	1377	2222	0	0	0	851	729	2708	k__Bacteria; p__Actinobacteria; c__Actinomycetia; o__Streptomycetales; f__Streptomycetaceae; g__Streptomyces; s__Streptomyces sp. NA03103
OTU873	627	513	278	1819	1612	964	2908	3002	1955	k__Bacteria; p__Actinobacteria; c__Actinomycetia; o__Streptomycetales; f__Streptomycetaceae; g__Streptomyces; s__Streptomyces sp. S501
OTU874	183	206	103	187	223	272	2684	3356	1624	k__Bacteria; p__Actinobacteria; c__Actinomycetia; o__Streptomycetales; f__Streptomycetaceae; g__Streptomyces; s__Streptomyces sp. A2-16
OTU875	230	423	907	0	0	0	0	0	0	k__Bacteria; p__Actinobacteria; c__Actinomycetia; o__Streptomycetales; f__Streptomycetaceae; g__Streptomyces; s__Streptomyces sp. INR7
OTU876	191	199	134	3498	1637	527	186	164	133	k__Bacteria; p__Actinobacteria; c__Actinomycetia; o__Streptomycetales; f__Streptomycetaceae; g__Streptomyces; s__Streptomyces sp. SM18
OTU877	834	651	752	0	0	0	1453	827	763	k__Bacteria; p__Actinobacteria; c__Actinomycetia; o__Streptomycetales; f__Streptomycetaceae; g__Streptomyces; s__Streptomyces sp. RLB1-33
OTU878	143	74	0	0	0	0	0	0	0	k__Bacteria; p__Actinobacteria; c__Actinomycetia; o__Streptomycetales; f__Streptomycetaceae; g__Streptomyces; s__Streptomyces sp. NA04227
OTU879	861	698	942	0	0	0	0	636	2288	k__Bacteria; p__Actinobacteria; c__Actinomycetia; o__Streptomycetales; f__Streptomycetaceae; g__Streptomyces; s__Streptomyces sp. KPB2
OTU880	216	229	175	0	61353	0	0	0	0	k__Bacteria; p__Actinobacteria; c__Actinomycetia; o__Streptomycetales; f__Streptomycetaceae; g__Streptomyces; s__Streptomyces sp. Tue 6075
OTU881	475	412	606	0	0	0	0	0	1465	k__Bacteria; p__Actinobacteria; c__Actinomycetia; o__Streptomycetales; f__Streptomycetaceae; g__Streptomyces; s__Streptomyces sp. V17-9
OTU882	162	192	99	0	205	0	0	0	0	k__Bacteria; p__Actinobacteria; c__Actinomycetia; o__Streptomycetales; f__Streptomycetaceae; g__Streptomyces; s__Streptomyces sp. XC 2026
OTU883	807	748	598	0	0	0	0	0	553	k__Bacteria; p__Actinobacteria; c__Actinomycetia; o__Streptomycetales; f__Streptomycetaceae; g__Streptomyces; s__Streptomyces sp. VN1
OTU884	92	112	55	1829	1975	1309	1370	1431	850	k__Bacteria; p__Actinobacteria; c__Actinomycetia; o__Streptomycetales; f__Streptomycetaceae; g__Streptomyces; s__Streptomyces sp. SN-593
OTU885	324	490	449	0	0	0	0	0	0	k__Bacteria; p__Actinobacteria; c__Actinomycetia; o__Streptomycetales; f__Streptomycetaceae; g__Streptomyces; s__Streptomyces sp. CB04723
OTU886	101	98	82	0	163	0	0	110	133	k__Bacteria; p__Actinobacteria; c__Actinomycetia; o__Streptomycetales; f__Streptomycetaceae; g__Streptomyces; s__Streptomyces sp. DSM 40868
OTU887	236	399	263	0	0	0	0	0	0	k__Bacteria; p__Actinobacteria; c__Actinomycetia; o__Streptomycetales; f__Streptomycetaceae; g__Streptomyces; s__Streptomyces sp. CFMR 7
OTU888	141	111	126	0	1453	0	0	0	0	k__Bacteria; p__Actinobacteria; c__Actinomycetia; o__Streptomycetales; f__Streptomycetaceae; g__Streptomyces; s__Streptomyces sp. WA6-1-16
OTU889	74	125	182	0	111	0	103	91	53	k__Bacteria; p__Actinobacteria; c__Actinomycetia; o__Streptomycetales; f__Streptomycetaceae; g__Streptomyces; s__Streptomyces sp. Z423-1
OTU890	318	248	210	0	0	0	0	0	0	k__Bacteria; p__Actinobacteria; c__Actinomycetia; o__Streptomycetales; f__Streptomycetaceae; g__Streptomyces; s__Streptomyces sp. SS52
OTU891	218	259	543	0	0	0	0	0	1269	k__Bacteria; p__Actinobacteria; c__Actinomycetia; o__Streptomycetales; f__Streptomycetaceae; g__Streptomyces; s__Streptomyces sp. BSE6.1
OTU892	49	73	83	0	0	0	139	117	127	k__Bacteria; p__Actinobacteria; c__Actinomycetia; o__Streptomycetales; f__Streptomycetaceae; g__Streptomyces; s__Streptomyces sp. ZYC-3
OTU893	76	0	50	0	0	0	0	0	42	k__Bacteria; p__Actinobacteria; c__Actinomycetia; o__Streptomycetales; f__Streptomycetaceae; g__Streptomyces; s__Streptomyces sp. S4.7
OTU894	73	122	49	0	0	0	106	0	0	k__Bacteria; p__Actinobacteria; c__Actinomycetia; o__Streptomycetales; f__Streptomycetaceae; g__Streptomyces; s__Streptomyces sp. SirexAA-E
OTU895	58	0	0	0	0	0	0	0	0	k__Bacteria; p__Actinobacteria; c__Actinomycetia; o__Streptomycetales; f__Streptomycetaceae; g__Streptomyces; s__Streptomyces sp. JB150
OTU896	315	0	404	0	1311	1172	0	0	493	k__Bacteria; p__Actinobacteria; c__Actinomycetia; o__Streptomycetales; f__Streptomycetaceae; g__Streptomyces; s__Streptomyces sp. NA02536
OTU897	1097	1970	1126	0	0	0	2405	3859	868	k__Bacteria; p__Actinobacteria; c__Actinomycetia; o__Streptomycetales; f__Streptomycetaceae; g__Streptomyces; s__Streptomyces sp. LBUM 1480
OTU898	9215	8836	12566	0	5088	13350	7460	9283	19876	k__Bacteria; p__Actinobacteria; c__Actinomycetia; o__Streptomycetales; f__Streptomycetaceae; g__Streptomyces; s__Streptomyces coelicolor
OTU899	323	421	179	0	341	0	159	191	128	k__Bacteria; p__Actinobacteria; c__Actinomycetia; o__Streptomycetales; f__Streptomycetaceae; g__Streptomyces; s__Streptomyces anulatus
OTU900	287	855	486	812	2176	0	0	0	157	k__Bacteria; p__Actinobacteria; c__Actinomycetia; o__Streptomycetales; f__Streptomycetaceae; g__Streptomyces; s__Streptomyces globisporus
OTU901	159	233	193	0	410	312	0	0	0	k__Bacteria; p__Actinobacteria; c__Actinomycetia; o__Streptomycetales; f__Streptomycetaceae; g__Streptomyces; s__Streptomyces griseus
OTU902	543	447	310	504	325	228	303	459	347	k__Bacteria; p__Actinobacteria; c__Actinomycetia; o__Streptomycetales; f__Streptomycetaceae; g__Streptomyces; s__Streptomyces hygroscopicus
OTU903	2324	1111	1077	906	1231	722	7645	8510	17067	k__Bacteria; p__Actinobacteria; c__Actinomycetia; o__Streptomycetales; f__Streptomycetaceae; g__Streptomyces; s__Streptomyces griseorubiginosus
OTU904	1614	1443	1328	0	0	0	199	379	100	k__Bacteria; p__Actinobacteria; c__Actinomycetia; o__Streptomycetales; f__Streptomycetaceae; g__Streptomyces; s__Streptomyces antibioticus
OTU905	177	257	783	0	0	0	0	0	0	k__Bacteria; p__Actinobacteria; c__Actinomycetia; o__Streptomycetales; f__Streptomycetaceae; g__Streptomyces; s__Streptomyces rutgersensis
OTU906	116	57	0	0	0	0	59	108	65	k__Bacteria; p__Actinobacteria; c__Actinomycetia; o__Streptomycetales; f__Streptomycetaceae; g__Streptomyces; s__Streptomyces glomeroaurantiacus
OTU907	53	133	96	0	110	0	113	112	66	k__Bacteria; p__Actinobacteria; c__Actinomycetia; o__Streptomycetales; f__Streptomycetaceae; g__Streptomyces; s__Streptomyces cadmiisoli
OTU908	304	50	46	0	0	0	0	0	0	k__Bacteria; p__Actinobacteria; c__Actinomycetia; o__Streptomycetales; f__Streptomycetaceae; g__Streptomyces; s__Streptomyces armeniacus
OTU909	532	475	954	0	0	0	136	115	250	k__Bacteria; p__Actinobacteria; c__Actinomycetia; o__Streptomycetales; f__Streptomycetaceae; g__Streptomyces; s__Streptomyces tendae
OTU910	460	825	1197	265	306	0	731	759	1549	k__Bacteria; p__Actinobacteria; c__Actinomycetia; o__Streptomycetales; f__Streptomycetaceae; g__Streptomyces; s__Streptomyces venezuelae
OTU911	168	122	139	191	112	84	180	259	202	k__Bacteria; p__Actinobacteria; c__Actinomycetia; o__Streptomycetales; f__Streptomycetaceae; g__Streptomyces; s__Streptomyces capitiformicae
OTU912	313	261	243	280	231	127	736	936	350	k__Bacteria; p__Actinobacteria; c__Actinomycetia; o__Streptomycetales; f__Streptomycetaceae; g__Streptomyces; s__Streptomyces atratus
OTU913	243	88	491	0	0	0	0	0	0	k__Bacteria; p__Actinobacteria; c__Actinomycetia; o__Streptomycetales; f__Streptomycetaceae; g__Streptomyces; s__Streptomyces bathyalis
OTU914	307	192	156	0	0	0	0	0	0	k__Bacteria; p__Actinobacteria; c__Actinomycetia; o__Streptomycetales; f__Streptomycetaceae; g__Streptomyces; s__Streptomyces calvus
OTU915	345	64	126	0	0	0	0	0	50	k__Bacteria; p__Actinobacteria; c__Actinomycetia; o__Streptomycetales; f__Streptomycetaceae; g__Streptomyces; s__Streptomyces nigra
OTU916	634022	663212	723205	226932	0	174984	386900	405547	695682	k__Bacteria; p__Actinobacteria; c__Actinomycetia; o__Streptomycetales; f__Streptomycetaceae; g__Streptomyces; s__Streptomyces lividans
OTU917	231	171	153	0	0	0	111	162	56	k__Bacteria; p__Actinobacteria; c__Actinomycetia; o__Streptomycetales; f__Streptomycetaceae; g__Streptomyces; s__Streptomyces pratensis
OTU918	248	172	160	330	715	174	0	0	55	k__Bacteria; p__Actinobacteria; c__Actinomycetia; o__Streptomycetales; f__Streptomycetaceae; g__Streptomyces; s__Streptomyces viridosporus
OTU919	212	219	195	152	0	0	197	262	135	k__Bacteria; p__Actinobacteria; c__Actinomycetia; o__Streptomycetales; f__Streptomycetaceae; g__Streptomyces; s__Streptomyces chartreusis
OTU920	203	93	172	0	0	0	134	143	88	k__Bacteria; p__Actinobacteria; c__Actinomycetia; o__Streptomycetales; f__Streptomycetaceae; g__Streptomyces; s__Streptomyces davaonensis
OTU921	784	701	609	0	0	0	0	338	159	k__Bacteria; p__Actinobacteria; c__Actinomycetia; o__Streptomycetales; f__Streptomycetaceae; g__Streptomyces; s__Streptomyces olivaceus
OTU922	197	283	340	155	181	0	166	176	71	k__Bacteria; p__Actinobacteria; c__Actinomycetia; o__Streptomycetales; f__Streptomycetaceae; g__Streptomyces; s__Streptomyces pluripotens
OTU923	127	107	131	138	148	0	81	83	62	k__Bacteria; p__Actinobacteria; c__Actinomycetia; o__Streptomycetales; f__Streptomycetaceae; g__Streptomyces; s__Streptomyces incarnatus
OTU924	152	224	199	132	139	0	134	247	172	k__Bacteria; p__Actinobacteria; c__Actinomycetia; o__Streptomycetales; f__Streptomycetaceae; g__Streptomyces; s__Streptomyces phaeolivaceus
OTU925	151	84	95	696	1699	354	0	0	40	k__Bacteria; p__Actinobacteria; c__Actinomycetia; o__Streptomycetales; f__Streptomycetaceae; g__Streptomyces; s__Streptomyces prasinus
OTU926	173	59	1612	0	437	0	832	1151	512	k__Bacteria; p__Actinobacteria; c__Actinomycetia; o__Streptomycetales; f__Streptomycetaceae; g__Streptomyces; s__Streptomyces vinaceus
OTU927	142	57	40	0	241	0	0	0	36	k__Bacteria; p__Actinobacteria; c__Actinomycetia; o__Streptomycetales; f__Streptomycetaceae; g__Streptomyces; s__Streptomyces niveus
OTU928	156	150	183	0	0	0	0	0	63	k__Bacteria; p__Actinobacteria; c__Actinomycetia; o__Streptomycetales; f__Streptomycetaceae; g__Streptomyces; s__Streptomyces pactum
OTU929	135	436	388	199	480	381	486	546	1071	k__Bacteria; p__Actinobacteria; c__Actinomycetia; o__Streptomycetales; f__Streptomycetaceae; g__Streptomyces; s__Streptomyces vietnamensis
OTU930	233	185	342	0	0	0	0	176	104	k__Bacteria; p__Actinobacteria; c__Actinomycetia; o__Streptomycetales; f__Streptomycetaceae; g__Streptomyces; s__Streptomyces ambofaciens
OTU931	108	49	0	0	0	0	187	163	101	k__Bacteria; p__Actinobacteria; c__Actinomycetia; o__Streptomycetales; f__Streptomycetaceae; g__Streptomyces; s__Streptomyces cyaneochromogenes
OTU932	104	107	117	3199	1721	860	556	656	383	k__Bacteria; p__Actinobacteria; c__Actinomycetia; o__Streptomycetales; f__Streptomycetaceae; g__Streptomyces; s__Streptomyces lavendulae
OTU933	147	0	69	0	0	0	0	0	0	k__Bacteria; p__Actinobacteria; c__Actinomycetia; o__Streptomycetales; f__Streptomycetaceae; g__Streptomyces; s__Streptomyces leeuwenhoekii
OTU934	81	96	88	350	225	0	213	210	187	k__Bacteria; p__Actinobacteria; c__Actinomycetia; o__Streptomycetales; f__Streptomycetaceae; g__Streptomyces; s__Streptomyces dengpaensis
OTU935	263	218	297	0	0	0	0	0	0	k__Bacteria; p__Actinobacteria; c__Actinomycetia; o__Streptomycetales; f__Streptomycetaceae; g__Streptomyces; s__Streptomyces cavourensis
OTU936	100	1548	1258	0	0	0	0	138	109	k__Bacteria; p__Actinobacteria; c__Actinomycetia; o__Streptomycetales; f__Streptomycetaceae; g__Streptomyces; s__Streptomyces nojiriensis
OTU937	81	122	85	0	174	0	435	677	70	k__Bacteria; p__Actinobacteria; c__Actinomycetia; o__Streptomycetales; f__Streptomycetaceae; g__Streptomyces; s__Streptomyces finlayi
OTU938	81	121	87	272	343	370	886	950	395	k__Bacteria; p__Actinobacteria; c__Actinomycetia; o__Streptomycetales; f__Streptomycetaceae; g__Streptomyces; s__Streptomyces asoensis
OTU939	98	0	80	251	167	0	0	236	62	k__Bacteria; p__Actinobacteria; c__Actinomycetia; o__Streptomycetales; f__Streptomycetaceae; g__Streptomyces; s__Streptomyces seoulensis
OTU940	91	81	54	327	138	0	0	136	0	k__Bacteria; p__Actinobacteria; c__Actinomycetia; o__Streptomycetales; f__Streptomycetaceae; g__Streptomyces; s__Streptomyces spongiicola
OTU941	373	406	689	0	1373	1023	459	0	398	k__Bacteria; p__Actinobacteria; c__Actinomycetia; o__Streptomycetales; f__Streptomycetaceae; g__Streptomyces; s__Streptomyces fungicidicus
OTU942	79	138	109	0	0	0	0	0	191	k__Bacteria; p__Actinobacteria; c__Actinomycetia; o__Streptomycetales; f__Streptomycetaceae; g__Streptomyces; s__Streptomyces exfoliatus
OTU943	61	0	41	0	0	0	0	0	0	k__Bacteria; p__Actinobacteria; c__Actinomycetia; o__Streptomycetales; f__Streptomycetaceae; g__Streptomyces; s__Streptomyces albus
OTU944	67	0	0	0	0	0	0	0	54	k__Bacteria; p__Actinobacteria; c__Actinomycetia; o__Streptomycetales; f__Streptomycetaceae; g__Streptomyces; s__Streptomyces harbinensis
OTU945	91	148	157	0	0	0	0	0	63	k__Bacteria; p__Actinobacteria; c__Actinomycetia; o__Streptomycetales; f__Streptomycetaceae; g__Streptomyces; s__Streptomyces globosus
OTU946	62	51	0	0	0	149	109	187	129	k__Bacteria; p__Actinobacteria; c__Actinomycetia; o__Streptomycetales; f__Streptomycetaceae; g__Streptomyces; s__Streptomyces avermitilis
OTU947	57	0	0	0	0	0	393	567	1373	k__Bacteria; p__Actinobacteria; c__Actinomycetia; o__Streptomycetales; f__Streptomycetaceae; g__Streptomyces; s__Streptomyces roseirectus
OTU948	73	61	132	0	0	0	0	0	43	k__Bacteria; p__Actinobacteria; c__Actinomycetia; o__Streptomycetales; f__Streptomycetaceae; g__Streptomyces; s__Streptomyces parvulus
OTU949	62	62	66	0	0	0	95	137	144	k__Bacteria; p__Actinobacteria; c__Actinomycetia; o__Streptomycetales; f__Streptomycetaceae; g__Streptomyces; s__Streptomyces ferrugineus
OTU950	472	0	0	0	0	0	0	0	0	k__Bacteria; p__Actinobacteria; c__Actinomycetia; o__Streptomycetales; f__Streptomycetaceae; g__Streptomyces; s__Streptomyces violaceoruber
OTU951	56	0	62	0	118	0	188	160	84	k__Bacteria; p__Actinobacteria; c__Actinomycetia; o__Streptomycetales; f__Streptomycetaceae; g__Streptomyces; s__Streptomyces griseochromogenes
OTU952	154	0	231	0	0	0	0	0	201	k__Bacteria; p__Actinobacteria; c__Actinomycetia; o__Streptomycetales; f__Streptomycetaceae; g__Streptomyces; s__Streptomyces collinus
OTU953	63	0	89	356	0	0	94	121	0	k__Bacteria; p__Actinobacteria; c__Actinomycetia; o__Streptomycetales; f__Streptomycetaceae; g__Streptomyces; s__Streptomyces chromofuscus
OTU954	48	76	69	0	0	116	420	427	374	k__Bacteria; p__Actinobacteria; c__Actinomycetia; o__Streptomycetales; f__Streptomycetaceae; g__Streptomyces; s__Streptomyces aquilus
OTU955	69	98	197	0	0	0	218	110	141	k__Bacteria; p__Actinobacteria; c__Actinomycetia; o__Streptomycetales; f__Streptomycetaceae; g__Streptomyces; s__Streptomyces cyanogenus
OTU956	172	115	161	5384	7812	3803	7804	9648	4838	k__Bacteria; p__Actinobacteria; c__Actinomycetia; o__Streptomycetales; f__Streptomycetaceae; g__Kitasatospora; s__Kitasatospora sp. MMS16-BH015
OTU957	151	181	151	999	2636	802	4690	5312	2591	k__Bacteria; p__Actinobacteria; c__Actinomycetia; o__Streptomycetales; f__Streptomycetaceae; g__Kitasatospora; s__Kitasatospora sp. NA04385
OTU958	145	142	0	768	1365	651	2895	3251	1588	k__Bacteria; p__Actinobacteria; c__Actinomycetia; o__Streptomycetales; f__Streptomycetaceae; g__Kitasatospora; s__Kitasatospora setae
OTU959	57	290	79	170	189	145	93	0	82	k__Bacteria; p__Actinobacteria; c__Actinomycetia; o__Streptomycetales; f__Streptomycetaceae; g__Yinghuangia; s__Yinghuangia sp. ASG 101
OTU960	33987	26787	21642	1824	1118	685	3486	3599	3447	k__Bacteria; p__Actinobacteria; c__Actinomycetia; o__Propionibacteriales; f__Nocardioidaceae; g__Nocardioides; s__Nocardioides sp. zg-1228
OTU961	43700	33701	29411	5052	5048	3759	9066	9458	10602	k__Bacteria; p__Actinobacteria; c__Actinomycetia; o__Propionibacteriales; f__Nocardioidaceae; g__Nocardioides; s__Nocardioides sp. S5
OTU962	13035	8373	6833	8260	7601	3352	6791	7486	7392	k__Bacteria; p__Actinobacteria; c__Actinomycetia; o__Propionibacteriales; f__Nocardioidaceae; g__Nocardioides; s__Nocardioides sp. G188
OTU963	9344	4389	3423	3243	3895	1020	1510	2018	1530	k__Bacteria; p__Actinobacteria; c__Actinomycetia; o__Propionibacteriales; f__Nocardioidaceae; g__Nocardioides; s__Nocardioides sp. LMS-CY
OTU964	5033	2805	2417	1922	1402	1068	1574	1812	1440	k__Bacteria; p__Actinobacteria; c__Actinomycetia; o__Propionibacteriales; f__Nocardioidaceae; g__Nocardioides; s__Nocardioides sp. JS614
OTU965	7230	5258	4278	3291	2430	2022	2800	3010	3088	k__Bacteria; p__Actinobacteria; c__Actinomycetia; o__Propionibacteriales; f__Nocardioidaceae; g__Nocardioides; s__Nocardioides sp. CF8
OTU966	3450	2560	2184	1407	1780	964	1037	1190	925	k__Bacteria; p__Actinobacteria; c__Actinomycetia; o__Propionibacteriales; f__Nocardioidaceae; g__Nocardioides; s__Nocardioides sp. HDW12B
OTU967	1576	855	714	606	360	210	259	423	332	k__Bacteria; p__Actinobacteria; c__Actinomycetia; o__Propionibacteriales; f__Nocardioidaceae; g__Nocardioides; s__Nocardioides sp. SCSIO 67246
OTU968	2133	1023	1110	1435	841	547	954	957	867	k__Bacteria; p__Actinobacteria; c__Actinomycetia; o__Propionibacteriales; f__Nocardioidaceae; g__Nocardioides; s__Nocardioides sp. zg-579
OTU969	1110	575	445	408	242	149	407	326	331	k__Bacteria; p__Actinobacteria; c__Actinomycetia; o__Propionibacteriales; f__Nocardioidaceae; g__Nocardioides; s__Nocardioides sp. cx-173
OTU970	371	370	402	128	158	0	105	131	179	k__Bacteria; p__Actinobacteria; c__Actinomycetia; o__Propionibacteriales; f__Nocardioidaceae; g__Nocardioides; s__Nocardioides sp. JQ2195
OTU971	658	464	348	630	441	174	433	352	455	k__Bacteria; p__Actinobacteria; c__Actinomycetia; o__Propionibacteriales; f__Nocardioidaceae; g__Nocardioides; s__Nocardioides sp. S-1144
OTU972	781	604	468	482	284	0	546	493	412	k__Bacteria; p__Actinobacteria; c__Actinomycetia; o__Propionibacteriales; f__Nocardioidaceae; g__Nocardioides; s__Nocardioides sp. zg-536
OTU973	539	490	327	283	435	164	306	436	294	k__Bacteria; p__Actinobacteria; c__Actinomycetia; o__Propionibacteriales; f__Nocardioidaceae; g__Nocardioides; s__Nocardioides sp. MC1495
OTU974	671	458	411	580	485	297	512	559	415	k__Bacteria; p__Actinobacteria; c__Actinomycetia; o__Propionibacteriales; f__Nocardioidaceae; g__Nocardioides; s__Nocardioides sp. 603
OTU975	172	327	292	101	104	0	204	247	152	k__Bacteria; p__Actinobacteria; c__Actinomycetia; o__Propionibacteriales; f__Nocardioidaceae; g__Nocardioides; s__Nocardioides sp. WS12
OTU976	1191	774	475	0	0	0	602	0	566	k__Bacteria; p__Actinobacteria; c__Actinomycetia; o__Propionibacteriales; f__Nocardioidaceae; g__Nocardioides; s__Nocardioides sp. dk884
OTU977	1095	368	576	0	0	0	0	0	553	k__Bacteria; p__Actinobacteria; c__Actinomycetia; o__Propionibacteriales; f__Nocardioidaceae; g__Nocardioides; s__Nocardioides sp. ZJ1313
OTU978	144	88	83	0	155	94	179	320	156	k__Bacteria; p__Actinobacteria; c__Actinomycetia; o__Propionibacteriales; f__Nocardioidaceae; g__Nocardioides; s__Nocardioides sp. Kera G14
OTU979	86870	46059	49709	1183	453	290	746	807	843	k__Bacteria; p__Actinobacteria; c__Actinomycetia; o__Propionibacteriales; f__Nocardioidaceae; g__Nocardioides; s__Nocardioides euryhalodurans
OTU980	43225	24381	21050	30352	33553	29645	31769	37529	35007	k__Bacteria; p__Actinobacteria; c__Actinomycetia; o__Propionibacteriales; f__Nocardioidaceae; g__Nocardioides; s__Nocardioides ungokensis
OTU981	20307	12780	10016	6952	7464	4011	9372	11113	11054	k__Bacteria; p__Actinobacteria; c__Actinomycetia; o__Propionibacteriales; f__Nocardioidaceae; g__Nocardioides; s__Nocardioides mesophilus
OTU982	15774	12130	10852	2160	1542	1172	3626	5122	5398	k__Bacteria; p__Actinobacteria; c__Actinomycetia; o__Propionibacteriales; f__Nocardioidaceae; g__Nocardioides; s__Nocardioides okcheonensis
OTU983	3240	2363	1797	1034	1166	348	1361	1221	1012	k__Bacteria; p__Actinobacteria; c__Actinomycetia; o__Propionibacteriales; f__Nocardioidaceae; g__Nocardioides; s__Nocardioides anomalus
OTU984	3758	4371	3527	253	0	0	168	346	455	k__Bacteria; p__Actinobacteria; c__Actinomycetia; o__Propionibacteriales; f__Nocardioidaceae; g__Nocardioides; s__Nocardioides seonyuensis
OTU985	1424	939	709	2551	2192	1210	2300	2383	1689	k__Bacteria; p__Actinobacteria; c__Actinomycetia; o__Propionibacteriales; f__Nocardioidaceae; g__Nocardioides; s__Nocardioides cynanchi
OTU986	2531	1582	1629	410	380	312	853	951	810	k__Bacteria; p__Actinobacteria; c__Actinomycetia; o__Propionibacteriales; f__Nocardioidaceae; g__Nocardioides; s__Nocardioides humi
OTU987	2409	4686	5126	499	454	0	1552	1291	1128	k__Bacteria; p__Actinobacteria; c__Actinomycetia; o__Propionibacteriales; f__Nocardioidaceae; g__Nocardioides; s__Nocardioides aromaticivorans
OTU988	3019	1694	1443	1849	1007	1147	1003	969	928	k__Bacteria; p__Actinobacteria; c__Actinomycetia; o__Propionibacteriales; f__Nocardioidaceae; g__Nocardioides; s__Nocardioides rotundus
OTU989	1404	857	669	1251	1063	645	567	903	634	k__Bacteria; p__Actinobacteria; c__Actinomycetia; o__Propionibacteriales; f__Nocardioidaceae; g__Nocardioides; s__Nocardioides aquaticus
OTU990	2757	1797	1400	1127	729	531	1019	822	962	k__Bacteria; p__Actinobacteria; c__Actinomycetia; o__Propionibacteriales; f__Nocardioidaceae; g__Nocardioides; s__Nocardioides dokdonensis
OTU991	1822	1020	1091	413	330	0	544	414	445	k__Bacteria; p__Actinobacteria; c__Actinomycetia; o__Propionibacteriales; f__Nocardioidaceae; g__Nocardioides; s__Nocardioides marinisabuli
OTU992	1194	819	591	506	524	320	509	597	591	k__Bacteria; p__Actinobacteria; c__Actinomycetia; o__Propionibacteriales; f__Nocardioidaceae; g__Nocardioides; s__Nocardioides dongkuii
OTU993	1885	1248	1533	447	403	249	366	855	739	k__Bacteria; p__Actinobacteria; c__Actinomycetia; o__Propionibacteriales; f__Nocardioidaceae; g__Nocardioides; s__Nocardioides piscis
OTU994	606	437	392	970	665	726	737	796	660	k__Bacteria; p__Actinobacteria; c__Actinomycetia; o__Propionibacteriales; f__Nocardioidaceae; g__Nocardioides; s__Nocardioides sambongensis
OTU995	1097	744	340	0	491	335	263	406	335	k__Bacteria; p__Actinobacteria; c__Actinomycetia; o__Propionibacteriales; f__Nocardioidaceae; g__Nocardioides; s__Nocardioides daphniae
OTU996	318	137	185	0	0	0	142	183	156	k__Bacteria; p__Actinobacteria; c__Actinomycetia; o__Propionibacteriales; f__Nocardioidaceae; g__Nocardioides; s__Nocardioides houyundeii
OTU997	115	88	107	0	88	0	111	108	79	k__Bacteria; p__Actinobacteria; c__Actinomycetia; o__Propionibacteriales; f__Nocardioidaceae; g__Nocardioides; s__Nocardioides panacisoli
OTU998	187	0	102	0	0	0	0	0	0	k__Bacteria; p__Actinobacteria; c__Actinomycetia; o__Propionibacteriales; f__Nocardioidaceae; g__Nocardioides; s__Nocardioides jishulii
OTU999	111	0	0	0	0	0	0	0	97	k__Bacteria; p__Actinobacteria; c__Actinomycetia; o__Propionibacteriales; f__Nocardioidaceae; g__Nocardioides; s__Nocardioides yefusunii
OTU1000	306	115	235	0	0	0	0	0	88	k__Bacteria; p__Actinobacteria; c__Actinomycetia; o__Propionibacteriales; f__Nocardioidaceae; g__Aeromicrobium; s__Aeromicrobium sp. zg-629
OTU1001	40	63	79	0	0	0	81	52	76	k__Bacteria; p__Actinobacteria; c__Actinomycetia; o__Propionibacteriales; f__Nocardioidaceae; g__Aeromicrobium; s__Aeromicrobium sp. A1-2
OTU1002	1269	990	865	0	0	0	194	189	138	k__Bacteria; p__Actinobacteria; c__Actinomycetia; o__Propionibacteriales; f__Nocardioidaceae; g__Aeromicrobium; s__Aeromicrobium choanae
OTU1003	111	138	125	0	0	0	89	0	55	k__Bacteria; p__Actinobacteria; c__Actinomycetia; o__Propionibacteriales; f__Nocardioidaceae; g__Aeromicrobium; s__Aeromicrobium marinum
OTU1004	123	131	96	0	0	0	128	124	135	k__Bacteria; p__Actinobacteria; c__Actinomycetia; o__Propionibacteriales; f__Nocardioidaceae; g__Aeromicrobium; s__Aeromicrobium yanjiei
OTU1005	103	218	232	0	0	0	0	114	0	k__Bacteria; p__Actinobacteria; c__Actinomycetia; o__Propionibacteriales; f__Nocardioidaceae; g__Aeromicrobium; s__Aeromicrobium erythreum
OTU1006	1474	939	721	2641	1861	970	1355	1538	1482	k__Bacteria; p__Actinobacteria; c__Actinomycetia; o__Propionibacteriales; f__Nocardioidaceae; g__Marmoricola; s__Marmoricola scoriae
OTU1007	845	812	698	972	894	440	854	1032	777	k__Bacteria; p__Actinobacteria; c__Actinomycetia; o__Propionibacteriales; f__Nocardioidaceae; g__Pimelobacter; s__Pimelobacter simplex
OTU1008	707	326	497	0	0	0	0	0	36	k__Bacteria; p__Actinobacteria; c__Actinomycetia; o__Propionibacteriales; f__Nocardioidaceae; g__Mumia; s__Mumia sp. ZJ1417
OTU1009	197	276	169	0	0	0	0	0	0	k__Bacteria; p__Actinobacteria; c__Actinomycetia; o__Propionibacteriales; f__Nocardioidaceae; g__Micropruina; s__Micropruina glycogenica
OTU1010	105	129	70	105	0	0	0	108	75	k__Bacteria; p__Actinobacteria; c__Actinomycetia; o__Propionibacteriales; f__Nocardioidaceae; g__Friedmanniella; s__Friedmanniella luteola
OTU1011	2227	1654	1379	305	224	0	801	1115	489	k__Bacteria; p__Actinobacteria; c__Actinomycetia; o__Propionibacteriales; f__Propionibacteriaceae; g__Microlunatus; s__Microlunatus phosphovorus
OTU1012	93	41	39	91	44	0	38	46	25	k__Bacteria; p__Actinobacteria; c__Actinomycetia; o__Propionibacteriales; f__Propionibacteriaceae; g__Microlunatus; s__Microlunatus sp. Gsoil 973
OTU1013	75	47	62	164	372	122	92	89	69	k__Bacteria; p__Actinobacteria; c__Actinomycetia; o__Propionibacteriales; f__Propionibacteriaceae; g__Microlunatus; s__Microlunatus sagamiharensis
OTU1014	30	0	0	74	0	0	0	0	38	k__Bacteria; p__Actinobacteria; c__Actinomycetia; o__Propionibacteriales; f__Propionibacteriaceae; g__Microlunatus; s__Microlunatus elymi
OTU1015	1571	1417	1644	0	0	0	0	0	0	k__Bacteria; p__Actinobacteria; c__Actinomycetia; o__Propionibacteriales; f__Propionibacteriaceae; g__Propionibacterium; s__Propionibacterium freudenreichii
OTU1016	1016	857	789	0	551	0	0	0	209	k__Bacteria; p__Actinobacteria; c__Actinomycetia; o__Propionibacteriales; f__Propionibacteriaceae; g__Brevilactibacter; s__Brevilactibacter sp. MC1595
OTU1017	238	226	245	0	0	0	0	0	0	k__Bacteria; p__Actinobacteria; c__Actinomycetia; o__Propionibacteriales; f__Propionibacteriaceae; g__Brevilactibacter; s__Brevilactibacter coleopterorum
OTU1018	608	59	81	543	1366	188	1049	710	641	k__Bacteria; p__Actinobacteria; c__Actinomycetia; o__Propionibacteriales; f__Propionibacteriaceae; g__Cutibacterium; s__Cutibacterium acnes
OTU1019	301	217	176	0	0	0	0	0	0	k__Bacteria; p__Actinobacteria; c__Actinomycetia; o__Propionibacteriales; f__Propionibacteriaceae; g__Tessaracoccus; s__Tessaracoccus defluvii
OTU1020	243	0	169	0	0	0	0	0	0	k__Bacteria; p__Actinobacteria; c__Actinomycetia; o__Propionibacteriales; f__Propionibacteriaceae; g__Tessaracoccus; s__Tessaracoccus flavescens
OTU1021	1677	4458	1875	483	517	106	253	323	234	k__Bacteria; p__Actinobacteria; c__Actinomycetia; o__Propionibacteriales; f__Kribbellaceae; g__Kribbella; s__Kribbella flavida
OTU1022	1183	1702	650	430	547	259	764	794	903	k__Bacteria; p__Actinobacteria; c__Actinomycetia; o__Propionibacteriales; f__Kribbellaceae; g__Kribbella; s__Kribbella qitaiheensis
OTU1023	139	59	58	230	199	109	90	109	154	k__Bacteria; p__Actinobacteria; c__Actinomycetia; o__Propionibacteriales; f__Actinopolymorphaceae; g__Actinopolymorpha; s__Actinopolymorpha singaporensis
OTU1024	1095	2189	1716	0	0	0	237	233	368	k__Bacteria; p__Actinobacteria; c__Actinomycetia; o__Micrococcales; f__Microbacteriaceae; g__Microbacterium; s__Microbacterium sp. ABRD_28
OTU1025	1552	1461	988	597	571	460	1065	1317	1062	k__Bacteria; p__Actinobacteria; c__Actinomycetia; o__Micrococcales; f__Microbacteriaceae; g__Microbacterium; s__Microbacterium sp. 4R-513
OTU1026	1909	1509	1590	2751	5825	1778	959	956	569	k__Bacteria; p__Actinobacteria; c__Actinomycetia; o__Micrococcales; f__Microbacteriaceae; g__Microbacterium; s__Microbacterium sp. YJN-G
OTU1027	1138	1776	1348	349	892	246	0	0	112	k__Bacteria; p__Actinobacteria; c__Actinomycetia; o__Micrococcales; f__Microbacteriaceae; g__Microbacterium; s__Microbacterium sp. A18JL241
OTU1028	395	481	271	313	511	273	86	76	66	k__Bacteria; p__Actinobacteria; c__Actinomycetia; o__Micrococcales; f__Microbacteriaceae; g__Microbacterium; s__Microbacterium sp. PM5
OTU1029	1810	960	1022	0	472	0	0	0	0	k__Bacteria; p__Actinobacteria; c__Actinomycetia; o__Micrococcales; f__Microbacteriaceae; g__Microbacterium; s__Microbacterium sp. NIBRBAC000506063
OTU1030	569	590	614	6349	988	1201	1290	1659	1905	k__Bacteria; p__Actinobacteria; c__Actinomycetia; o__Micrococcales; f__Microbacteriaceae; g__Microbacterium; s__Microbacterium sp. LKL04
OTU1031	817	596	697	489	429	0	0	377	0	k__Bacteria; p__Actinobacteria; c__Actinomycetia; o__Micrococcales; f__Microbacteriaceae; g__Microbacterium; s__Microbacterium sp. No. 7
OTU1032	607	633	421	0	192	0	193	222	235	k__Bacteria; p__Actinobacteria; c__Actinomycetia; o__Micrococcales; f__Microbacteriaceae; g__Microbacterium; s__Microbacterium sp. 10M-3C3
OTU1033	373	1151	670	323	586	284	151	140	163	k__Bacteria; p__Actinobacteria; c__Actinomycetia; o__Micrococcales; f__Microbacteriaceae; g__Microbacterium; s__Microbacterium sp. CBA3102
OTU1034	108	112	0	322	103	0	157	217	87	k__Bacteria; p__Actinobacteria; c__Actinomycetia; o__Micrococcales; f__Microbacteriaceae; g__Microbacterium; s__Microbacterium sp. BH-3-3-3
OTU1035	51	63	0	0	0	0	0	0	0	k__Bacteria; p__Actinobacteria; c__Actinomycetia; o__Micrococcales; f__Microbacteriaceae; g__Microbacterium; s__Microbacterium sp. cx-55
OTU1036	84	0	100	0	0	0	0	0	0	k__Bacteria; p__Actinobacteria; c__Actinomycetia; o__Micrococcales; f__Microbacteriaceae; g__Microbacterium; s__Microbacterium sp. JZ31
OTU1037	2568	3668	2619	334	334	0	278	383	268	k__Bacteria; p__Actinobacteria; c__Actinomycetia; o__Micrococcales; f__Microbacteriaceae; g__Microbacterium; s__Microbacterium atlanticum
OTU1038	1052	1553	1031	144	171	0	151	202	167	k__Bacteria; p__Actinobacteria; c__Actinomycetia; o__Micrococcales; f__Microbacteriaceae; g__Microbacterium; s__Microbacterium cremeum
OTU1039	22777	16696	16110	0	0	0	0	0	2578	k__Bacteria; p__Actinobacteria; c__Actinomycetia; o__Micrococcales; f__Microbacteriaceae; g__Microbacterium; s__Microbacterium paraoxydans
OTU1040	651	1783	1035	1425	5578	1652	2060	3097	1312	k__Bacteria; p__Actinobacteria; c__Actinomycetia; o__Micrococcales; f__Microbacteriaceae; g__Microbacterium; s__Microbacterium foliorum
OTU1041	729	742	632	0	283	153	171	261	182	k__Bacteria; p__Actinobacteria; c__Actinomycetia; o__Micrococcales; f__Microbacteriaceae; g__Microbacterium; s__Microbacterium aurum
OTU1042	267	278	238	0	92	0	76	115	74	k__Bacteria; p__Actinobacteria; c__Actinomycetia; o__Micrococcales; f__Microbacteriaceae; g__Microbacterium; s__Microbacterium pygmaeum
OTU1043	5440	7997	6164	1810	1563	0	2181	2506	3121	k__Bacteria; p__Actinobacteria; c__Actinomycetia; o__Micrococcales; f__Microbacteriaceae; g__Microbacterium; s__Microbacterium hominis
OTU1044	832	491	574	0	0	0	0	0	0	k__Bacteria; p__Actinobacteria; c__Actinomycetia; o__Micrococcales; f__Microbacteriaceae; g__Microbacterium; s__Microbacterium luteum
OTU1045	218	357	227	328	449	165	84	73	54	k__Bacteria; p__Actinobacteria; c__Actinomycetia; o__Micrococcales; f__Microbacteriaceae; g__Microbacterium; s__Microbacterium esteraromaticum
OTU1046	963	1082	682	0	0	0	0	0	0	k__Bacteria; p__Actinobacteria; c__Actinomycetia; o__Micrococcales; f__Microbacteriaceae; g__Microbacterium; s__Microbacterium schleiferi
OTU1047	291	325	364	0	259	0	0	0	0	k__Bacteria; p__Actinobacteria; c__Actinomycetia; o__Micrococcales; f__Microbacteriaceae; g__Microbacterium; s__Microbacterium chocolatum
OTU1048	597	1349	1187	4353	9473	4551	3629	4661	1634	k__Bacteria; p__Actinobacteria; c__Actinomycetia; o__Micrococcales; f__Microbacteriaceae; g__Microbacterium; s__Microbacterium oxydans
OTU1049	245	201	199	165	343	152	0	0	107	k__Bacteria; p__Actinobacteria; c__Actinomycetia; o__Micrococcales; f__Microbacteriaceae; g__Microbacterium; s__Microbacterium protaetiae
OTU1050	126	166	152	0	144	0	65	70	96	k__Bacteria; p__Actinobacteria; c__Actinomycetia; o__Micrococcales; f__Microbacteriaceae; g__Microbacterium; s__Microbacterium lemovicicum
OTU1051	104	67	61	0	0	0	0	0	0	k__Bacteria; p__Actinobacteria; c__Actinomycetia; o__Micrococcales; f__Microbacteriaceae; g__Microbacterium; s__Microbacterium lushaniae
OTU1052	88	88	110	104	106	0	92	132	160	k__Bacteria; p__Actinobacteria; c__Actinomycetia; o__Micrococcales; f__Microbacteriaceae; g__Microbacterium; s__Microbacterium oleivorans
OTU1053	59	68	68	101	85	0	83	131	74	k__Bacteria; p__Actinobacteria; c__Actinomycetia; o__Micrococcales; f__Microbacteriaceae; g__Microbacterium; s__Microbacterium testaceum
OTU1054	64	110	95	0	0	0	0	0	0	k__Bacteria; p__Actinobacteria; c__Actinomycetia; o__Micrococcales; f__Microbacteriaceae; g__Microbacterium; s__Microbacterium caowuchunii
OTU1055	327	334	0	0	0	0	0	0	0	k__Bacteria; p__Actinobacteria; c__Actinomycetia; o__Micrococcales; f__Microbacteriaceae; g__Microbacterium; s__Microbacterium sediminis
OTU1056	60	0	0	0	0	0	0	0	0	k__Bacteria; p__Actinobacteria; c__Actinomycetia; o__Micrococcales; f__Microbacteriaceae; g__Microbacterium; s__Microbacterium wangchenii
OTU1057	5637	2242	1967	0	0	0	0	0	0	k__Bacteria; p__Actinobacteria; c__Actinomycetia; o__Micrococcales; f__Microbacteriaceae; g__Microcella; s__Microcella alkaliphila
OTU1058	8503	7531	8081	0	0	0	4513	6367	7988	k__Bacteria; p__Actinobacteria; c__Actinomycetia; o__Micrococcales; f__Microbacteriaceae; g__Microcella; s__Microcella flavibacter
OTU1059	427	653	483	0	0	0	0	0	0	k__Bacteria; p__Actinobacteria; c__Actinomycetia; o__Micrococcales; f__Microbacteriaceae; g__Agromyces; s__Agromyces sp. LHK192
OTU1060	109	0	123	0	0	0	0	0	0	k__Bacteria; p__Actinobacteria; c__Actinomycetia; o__Micrococcales; f__Microbacteriaceae; g__Agromyces; s__Agromyces sp. G127AT
OTU1061	3530	5753	4523	0	0	0	383	232	281	k__Bacteria; p__Actinobacteria; c__Actinomycetia; o__Micrococcales; f__Microbacteriaceae; g__Agromyces; s__Agromyces flavus
OTU1062	1976	3048	2337	0	0	0	0	181	174	k__Bacteria; p__Actinobacteria; c__Actinomycetia; o__Micrococcales; f__Microbacteriaceae; g__Agromyces; s__Agromyces laixinhei
OTU1063	2503	4955	3613	0	0	0	255	345	269	k__Bacteria; p__Actinobacteria; c__Actinomycetia; o__Micrococcales; f__Microbacteriaceae; g__Agromyces; s__Agromyces badenianii
OTU1064	1383	2415	1821	637	416	233	115	227	415	k__Bacteria; p__Actinobacteria; c__Actinomycetia; o__Micrococcales; f__Microbacteriaceae; g__Agromyces; s__Agromyces aureus
OTU1065	1103	1622	1273	0	0	0	171	0	103	k__Bacteria; p__Actinobacteria; c__Actinomycetia; o__Micrococcales; f__Microbacteriaceae; g__Agromyces; s__Agromyces marinus
OTU1066	606	609	402	0	0	0	0	0	0	k__Bacteria; p__Actinobacteria; c__Actinomycetia; o__Micrococcales; f__Microbacteriaceae; g__Agromyces; s__Agromyces intestinalis
OTU1067	323	358	257	0	0	0	0	0	98	k__Bacteria; p__Actinobacteria; c__Actinomycetia; o__Micrococcales; f__Microbacteriaceae; g__Agromyces; s__Agromyces protaetiae
OTU1068	1879	3632	2913	377	526	164	182	0	349	k__Bacteria; p__Actinobacteria; c__Actinomycetia; o__Micrococcales; f__Microbacteriaceae; g__Protaetiibacter; s__Protaetiibacter sp. SSC-01
OTU1069	1020	2772	2098	317	428	0	0	161	216	k__Bacteria; p__Actinobacteria; c__Actinomycetia; o__Micrococcales; f__Microbacteriaceae; g__Protaetiibacter; s__Protaetiibacter intestinalis
OTU1070	408	775	715	161	130	0	111	124	97	k__Bacteria; p__Actinobacteria; c__Actinomycetia; o__Micrococcales; f__Microbacteriaceae; g__Protaetiibacter; s__Protaetiibacter larvae
OTU1071	809	652	637	0	0	0	0	0	0	k__Bacteria; p__Actinobacteria; c__Actinomycetia; o__Micrococcales; f__Microbacteriaceae; g__Leucobacter; s__Leucobacter sp. CX169
OTU1072	241	115	68	0	0	0	0	0	0	k__Bacteria; p__Actinobacteria; c__Actinomycetia; o__Micrococcales; f__Microbacteriaceae; g__Leucobacter; s__Leucobacter sp. Psy1
OTU1073	150	93	86	0	0	0	0	0	0	k__Bacteria; p__Actinobacteria; c__Actinomycetia; o__Micrococcales; f__Microbacteriaceae; g__Leucobacter; s__Leucobacter sp. NB 10
OTU1074	1363	638	566	0	0	0	0	0	0	k__Bacteria; p__Actinobacteria; c__Actinomycetia; o__Micrococcales; f__Microbacteriaceae; g__Leucobacter; s__Leucobacter triazinivorans
OTU1075	385	113	134	0	0	0	0	0	0	k__Bacteria; p__Actinobacteria; c__Actinomycetia; o__Micrococcales; f__Microbacteriaceae; g__Leucobacter; s__Leucobacter muris
OTU1076	306	223	161	0	0	0	0	0	0	k__Bacteria; p__Actinobacteria; c__Actinomycetia; o__Micrococcales; f__Microbacteriaceae; g__Leucobacter; s__Leucobacter denitrificans
OTU1077	483	475	310	0	0	0	0	0	0	k__Bacteria; p__Actinobacteria; c__Actinomycetia; o__Micrococcales; f__Microbacteriaceae; g__Agrococcus; s__Agrococcus sp. Marseille-Q4369
OTU1078	2651	1672	1534	0	0	0	0	0	112	k__Bacteria; p__Actinobacteria; c__Actinomycetia; o__Micrococcales; f__Microbacteriaceae; g__Agrococcus; s__Agrococcus carbonis
OTU1079	97	135	144	396	451	287	1047	1477	822	k__Bacteria; p__Actinobacteria; c__Actinomycetia; o__Micrococcales; f__Microbacteriaceae; g__Agrococcus; s__Agrococcus jejuensis
OTU1080	471	513	2198	1777	2654	1244	1804	2408	1414	k__Bacteria; p__Actinobacteria; c__Actinomycetia; o__Micrococcales; f__Microbacteriaceae; g__Leifsonia; s__Leifsonia sp. 21MFCrub1.1
OTU1081	118	101	288	1015	1057	451	501	841	856	k__Bacteria; p__Actinobacteria; c__Actinomycetia; o__Micrococcales; f__Microbacteriaceae; g__Leifsonia; s__Leifsonia sp. PS1209
OTU1082	81	87	93	244	357	189	228	193	144	k__Bacteria; p__Actinobacteria; c__Actinomycetia; o__Micrococcales; f__Microbacteriaceae; g__Leifsonia; s__Leifsonia sp. ZF2019
OTU1083	1101	1320	873	6226	7835	5183	6663	8660	6109	k__Bacteria; p__Actinobacteria; c__Actinomycetia; o__Micrococcales; f__Microbacteriaceae; g__Leifsonia; s__Leifsonia shinshuensis
OTU1084	678	1166	936	105	167	0	75	156	138	k__Bacteria; p__Actinobacteria; c__Actinomycetia; o__Micrococcales; f__Microbacteriaceae; g__Microterricola; s__Microterricola viridarii
OTU1085	303	508	472	0	0	0	0	0	0	k__Bacteria; p__Actinobacteria; c__Actinomycetia; o__Micrococcales; f__Microbacteriaceae; g__Salinibacterium; s__Salinibacterium sp. ZJ70
OTU1086	64	0	0	0	65	0	0	0	0	k__Bacteria; p__Actinobacteria; c__Actinomycetia; o__Micrococcales; f__Microbacteriaceae; g__Salinibacterium; s__Salinibacterium sp. ZJ450
OTU1087	364	194	337	6041	2832	1283	482	594	562	k__Bacteria; p__Actinobacteria; c__Actinomycetia; o__Micrococcales; f__Microbacteriaceae; g__Humibacter; s__Humibacter sp. WJ7-1
OTU1088	163	0	0	0	0	0	0	0	0	k__Bacteria; p__Actinobacteria; c__Actinomycetia; o__Micrococcales; f__Microbacteriaceae; g__Clavibacter; s__Clavibacter michiganensis
OTU1089	161	0	0	6356	820	0	183	332	157	k__Bacteria; p__Actinobacteria; c__Actinomycetia; o__Micrococcales; f__Microbacteriaceae; g__Curtobacterium; s__Curtobacterium sp. MR_MD2014
OTU1090	84	118	0	0	77	0	95	205	56	k__Bacteria; p__Actinobacteria; c__Actinomycetia; o__Micrococcales; f__Microbacteriaceae; g__Herbiconiux; s__Herbiconiux sp. SALV-R1
OTU1091	19261	33809	25408	359	419	243	800	1187	813	k__Bacteria; p__Actinobacteria; c__Actinomycetia; o__Micrococcales; f__Micrococcaceae; g__Arthrobacter; s__Arthrobacter sp. NicSoilB4
OTU1092	7697	12064	10570	2586	4878	2239	6135	8035	3830	k__Bacteria; p__Actinobacteria; c__Actinomycetia; o__Micrococcales; f__Micrococcaceae; g__Arthrobacter; s__Arthrobacter sp. NicSoilB8
OTU1093	2297	2596	2593	570	605	454	2044	2338	1496	k__Bacteria; p__Actinobacteria; c__Actinomycetia; o__Micrococcales; f__Micrococcaceae; g__Arthrobacter; s__Arthrobacter sp. PM3
OTU1094	753	1153	873	0	155	0	99	127	95	k__Bacteria; p__Actinobacteria; c__Actinomycetia; o__Micrococcales; f__Micrococcaceae; g__Arthrobacter; s__Arthrobacter sp. U41
OTU1095	369	313	226	0	557	262	0	164	121	k__Bacteria; p__Actinobacteria; c__Actinomycetia; o__Micrococcales; f__Micrococcaceae; g__Arthrobacter; s__Arthrobacter sp. UKPF54-2
OTU1096	336	362	411	852	1948	808	324	399	231	k__Bacteria; p__Actinobacteria; c__Actinomycetia; o__Micrococcales; f__Micrococcaceae; g__Arthrobacter; s__Arthrobacter sp. KBS0702
OTU1097	248	403	340	0	432	0	111	219	91	k__Bacteria; p__Actinobacteria; c__Actinomycetia; o__Micrococcales; f__Micrococcaceae; g__Arthrobacter; s__Arthrobacter sp. FB24
OTU1098	274	157	107	815	761	436	506	757	450	k__Bacteria; p__Actinobacteria; c__Actinomycetia; o__Micrococcales; f__Micrococcaceae; g__Arthrobacter; s__Arthrobacter sp. NicSoilC5
OTU1099	147	115	130	0	140	0	0	0	0	k__Bacteria; p__Actinobacteria; c__Actinomycetia; o__Micrococcales; f__Micrococcaceae; g__Arthrobacter; s__Arthrobacter sp. 24S4-2
OTU1100	150	214	73	0	0	0	360	454	302	k__Bacteria; p__Actinobacteria; c__Actinomycetia; o__Micrococcales; f__Micrococcaceae; g__Arthrobacter; s__Arthrobacter sp. StoSoilB5
OTU1101	98	180	188	0	127	0	0	104	60	k__Bacteria; p__Actinobacteria; c__Actinomycetia; o__Micrococcales; f__Micrococcaceae; g__Arthrobacter; s__Arthrobacter sp. PAMC25564
OTU1102	112	135	67	0	0	0	0	144	85	k__Bacteria; p__Actinobacteria; c__Actinomycetia; o__Micrococcales; f__Micrococcaceae; g__Arthrobacter; s__Arthrobacter sp. NtRootA1
OTU1103	314	98	52	0	154	0	0	0	58	k__Bacteria; p__Actinobacteria; c__Actinomycetia; o__Micrococcales; f__Micrococcaceae; g__Arthrobacter; s__Arthrobacter crystallopoietes
OTU1104	478	360	246	3265	2407	1115	1306	2057	1201	k__Bacteria; p__Actinobacteria; c__Actinomycetia; o__Micrococcales; f__Micrococcaceae; g__Arthrobacter; s__Arthrobacter citreus
OTU1105	99	0	0	2146	2525	1312	2437	3135	635	k__Bacteria; p__Actinobacteria; c__Actinomycetia; o__Micrococcales; f__Micrococcaceae; g__Arthrobacter; s__Arthrobacter dokdonellae
OTU1106	640	0	0	0	0	0	0	0	0	k__Bacteria; p__Actinobacteria; c__Actinomycetia; o__Micrococcales; f__Micrococcaceae; g__Glutamicibacter; s__Glutamicibacter sp. ZJUTW
OTU1107	3166	2826	3900	638	1432	0	0	0	0	k__Bacteria; p__Actinobacteria; c__Actinomycetia; o__Micrococcales; f__Micrococcaceae; g__Glutamicibacter; s__Glutamicibacter arilaitensis
OTU1108	4915	5039	3213	0	2385	0	0	0	0	k__Bacteria; p__Actinobacteria; c__Actinomycetia; o__Micrococcales; f__Micrococcaceae; g__Glutamicibacter; s__Glutamicibacter protophormiae
OTU1109	1116	795	757	0	0	0	0	0	0	k__Bacteria; p__Actinobacteria; c__Actinomycetia; o__Micrococcales; f__Micrococcaceae; g__Glutamicibacter; s__Glutamicibacter nicotianae
OTU1110	771	1239	966	0	1114	0	990	2022	2447	k__Bacteria; p__Actinobacteria; c__Actinomycetia; o__Micrococcales; f__Micrococcaceae; g__Paenarthrobacter; s__Paenarthrobacter sp. YJN-D
OTU1111	1171	900	475	0	0	0	288	451	184	k__Bacteria; p__Actinobacteria; c__Actinomycetia; o__Micrococcales; f__Micrococcaceae; g__Paenarthrobacter; s__Paenarthrobacter ureafaciens
OTU1112	443	347	240	0	0	0	616	370	194	k__Bacteria; p__Actinobacteria; c__Actinomycetia; o__Micrococcales; f__Micrococcaceae; g__Paenarthrobacter; s__Paenarthrobacter aurescens
OTU1113	1860	481	543	143	0	0	0	0	0	k__Bacteria; p__Actinobacteria; c__Actinomycetia; o__Micrococcales; f__Micrococcaceae; g__Kocuria; s__Kocuria rosea
OTU1114	74	0	52	0	0	0	0	0	0	k__Bacteria; p__Actinobacteria; c__Actinomycetia; o__Micrococcales; f__Micrococcaceae; g__Kocuria; s__Kocuria turfanensis
OTU1115	320	182	167	534	733	480	482	670	467	k__Bacteria; p__Actinobacteria; c__Actinomycetia; o__Micrococcales; f__Micrococcaceae; g__Pseudarthrobacter; s__Pseudarthrobacter sp. NIBRBAC000502770
OTU1116	481	346	380	461	304	266	153	216	105	k__Bacteria; p__Actinobacteria; c__Actinomycetia; o__Micrococcales; f__Micrococcaceae; g__Pseudarthrobacter; s__Pseudarthrobacter equi
OTU1117	159	78	77	0	126	0	0	0	60	k__Bacteria; p__Actinobacteria; c__Actinomycetia; o__Micrococcales; f__Micrococcaceae; g__Pseudarthrobacter; s__Pseudarthrobacter chlorophenolicus
OTU1118	219	143	0	0	353	0	0	0	0	k__Bacteria; p__Actinobacteria; c__Actinomycetia; o__Micrococcales; f__Micrococcaceae; g__Pseudarthrobacter; s__Pseudarthrobacter phenanthrenivorans
OTU1119	453	291	427	0	0	0	0	0	236	k__Bacteria; p__Actinobacteria; c__Actinomycetia; o__Micrococcales; f__Micrococcaceae; g__Micrococcus; s__Micrococcus luteus
OTU1120	323	106	0	0	0	0	0	0	0	k__Bacteria; p__Actinobacteria; c__Actinomycetia; o__Micrococcales; f__Micrococcaceae; g__Citricoccus; s__Citricoccus sp. SGAir0253
OTU1121	1518	1262	916	323	374	0	0	161	251	k__Bacteria; p__Actinobacteria; c__Actinomycetia; o__Micrococcales; f__Promicromonosporaceae; g__Cellulosimicrobium; s__Cellulosimicrobium sp. BI34T
OTU1122	439	0	290	0	0	0	0	0	674	k__Bacteria; p__Actinobacteria; c__Actinomycetia; o__Micrococcales; f__Promicromonosporaceae; g__Cellulosimicrobium; s__Cellulosimicrobium sp. 72-3
OTU1123	231	296	273	0	0	0	279	0	724	k__Bacteria; p__Actinobacteria; c__Actinomycetia; o__Micrococcales; f__Promicromonosporaceae; g__Cellulosimicrobium; s__Cellulosimicrobium sp. JZ28
OTU1124	335	354	253	0	0	0	0	0	668	k__Bacteria; p__Actinobacteria; c__Actinomycetia; o__Micrococcales; f__Promicromonosporaceae; g__Cellulosimicrobium; s__Cellulosimicrobium sp. TH-20
OTU1125	30499	34422	21924	15044	8198	7077	2094	2427	7631	k__Bacteria; p__Actinobacteria; c__Actinomycetia; o__Micrococcales; f__Promicromonosporaceae; g__Cellulosimicrobium; s__Cellulosimicrobium cellulans
OTU1126	318	431	400	0	0	0	0	0	0	k__Bacteria; p__Actinobacteria; c__Actinomycetia; o__Micrococcales; f__Promicromonosporaceae; g__Isoptericola; s__Isoptericola dokdonensis
OTU1127	187	195	208	0	0	0	0	0	0	k__Bacteria; p__Actinobacteria; c__Actinomycetia; o__Micrococcales; f__Promicromonosporaceae; g__Isoptericola; s__Isoptericola variabilis
OTU1128	6821	5166	3969	3112	5377	2619	3076	3525	2431	k__Bacteria; p__Actinobacteria; c__Actinomycetia; o__Micrococcales; f__Intrasporangiaceae; g__Phycicoccus; s__Phycicoccus sp. HDW14
OTU1129	1523	1020	792	398	636	244	392	462	392	k__Bacteria; p__Actinobacteria; c__Actinomycetia; o__Micrococcales; f__Intrasporangiaceae; g__Phycicoccus; s__Phycicoccus endophyticus
OTU1130	4112	4414	3561	3215	4486	2964	5371	6489	5649	k__Bacteria; p__Actinobacteria; c__Actinomycetia; o__Micrococcales; f__Intrasporangiaceae; g__Pedococcus; s__Pedococcus dokdonensis
OTU1131	1660	1347	1220	1363	1624	1000	1770	2036	1639	k__Bacteria; p__Actinobacteria; c__Actinomycetia; o__Micrococcales; f__Intrasporangiaceae; g__Tetrasphaera; s__Tetrasphaera sp. HKS02
OTU1132	1438	1243	990	1093	1551	860	1274	1567	970	k__Bacteria; p__Actinobacteria; c__Actinomycetia; o__Micrococcales; f__Intrasporangiaceae; g__Intrasporangium; s__Intrasporangium calvum
OTU1133	177	0	0	0	0	0	0	0	0	k__Bacteria; p__Actinobacteria; c__Actinomycetia; o__Micrococcales; f__Intrasporangiaceae; g__Janibacter; s__Janibacter sp. YB324
OTU1134	471	416	466	1226	814	636	477	432	327	k__Bacteria; p__Actinobacteria; c__Actinomycetia; o__Micrococcales; f__Intrasporangiaceae; g__Janibacter; s__Janibacter melonis
OTU1135	385	571	378	0	497	335	380	0	170	k__Bacteria; p__Actinobacteria; c__Actinomycetia; o__Micrococcales; f__Intrasporangiaceae; g__Janibacter; s__Janibacter indicus
OTU1136	81	0	0	0	0	0	0	0	0	k__Bacteria; p__Actinobacteria; c__Actinomycetia; o__Micrococcales; f__Intrasporangiaceae; g__Janibacter; s__Janibacter limosus
OTU1137	266	144	125	393	0	0	213	313	99	k__Bacteria; p__Actinobacteria; c__Actinomycetia; o__Micrococcales; f__Intrasporangiaceae; g__Arsenicicoccus; s__Arsenicicoccus sp. oral taxon 190
OTU1138	3740	2761	3225	0	0	0	1398	1359	295	k__Bacteria; p__Actinobacteria; c__Actinomycetia; o__Micrococcales; f__Cellulomonadaceae; g__Cellulomonas; s__Cellulomonas sp. H30R-01
OTU1139	2302	3796	2264	349	356	0	663	653	286	k__Bacteria; p__Actinobacteria; c__Actinomycetia; o__Micrococcales; f__Cellulomonadaceae; g__Cellulomonas; s__Cellulomonas sp. zg-ZUI188
OTU1140	1160	1168	596	547	324	0	1682	1666	636	k__Bacteria; p__Actinobacteria; c__Actinomycetia; o__Micrococcales; f__Cellulomonadaceae; g__Cellulomonas; s__Cellulomonas sp. Y8
OTU1141	357	312	265	0	0	0	0	288	0	k__Bacteria; p__Actinobacteria; c__Actinomycetia; o__Micrococcales; f__Cellulomonadaceae; g__Cellulomonas; s__Cellulomonas sp. C5510
OTU1142	660	362	367	0	0	0	0	0	0	k__Bacteria; p__Actinobacteria; c__Actinomycetia; o__Micrococcales; f__Cellulomonadaceae; g__Cellulomonas; s__Cellulomonas sp. PSBB021
OTU1143	92	0	0	0	0	0	0	0	0	k__Bacteria; p__Actinobacteria; c__Actinomycetia; o__Micrococcales; f__Cellulomonadaceae; g__Cellulomonas; s__Cellulomonas sp. zg-ZUI157
OTU1144	105	0	0	0	0	0	0	0	0	k__Bacteria; p__Actinobacteria; c__Actinomycetia; o__Micrococcales; f__Cellulomonadaceae; g__Cellulomonas; s__Cellulomonas sp. JZ18
OTU1145	811	190	242	0	0	0	0	0	0	k__Bacteria; p__Actinobacteria; c__Actinomycetia; o__Micrococcales; f__Cellulomonadaceae; g__Cellulomonas; s__Cellulomonas flavigena
OTU1146	712	825	299	0	0	0	0	0	0	k__Bacteria; p__Actinobacteria; c__Actinomycetia; o__Micrococcales; f__Cellulomonadaceae; g__Cellulomonas; s__Cellulomonas fimi
OTU1147	241	182	172	0	0	0	0	0	0	k__Bacteria; p__Actinobacteria; c__Actinomycetia; o__Micrococcales; f__Cellulomonadaceae; g__Cellulomonas; s__Cellulomonas gilvus
OTU1148	172	334	561	0	353	0	217	185	179	k__Bacteria; p__Actinobacteria; c__Actinomycetia; o__Micrococcales; f__Cellulomonadaceae; g__Cellulomonas; s__Cellulomonas iranensis
OTU1149	3205	3726	3015	1150	3923	561	289	445	1564	k__Bacteria; p__Actinobacteria; c__Actinomycetia; o__Micrococcales; f__Cellulomonadaceae; g__Oerskovia; s__Oerskovia sp. KBS0722
OTU1150	191	193	153	0	0	0	0	0	0	k__Bacteria; p__Actinobacteria; c__Actinomycetia; o__Micrococcales; f__Cellulomonadaceae; g__Actinotalea; s__Actinotalea sp. JY-7876
OTU1151	29	35	58	0	0	0	0	0	0	k__Bacteria; p__Actinobacteria; c__Actinomycetia; o__Micrococcales; f__Cellulomonadaceae; g__Pseudactinotalea; s__Pseudactinotalea sp. HY158
OTU1152	9043	3624	3121	0	71	0	0	0	0	k__Bacteria; p__Actinobacteria; c__Actinomycetia; o__Micrococcales; f__Ornithinimicrobiaceae; g__Ornithinimicrobium; s__Ornithinimicrobium ciconiae
OTU1153	922	1262	949	0	0	0	0	0	0	k__Bacteria; p__Actinobacteria; c__Actinomycetia; o__Micrococcales; f__Ornithinimicrobiaceae; g__Ornithinimicrobium; s__Ornithinimicrobium avium
OTU1154	133	250	150	0	0	0	0	0	0	k__Bacteria; p__Actinobacteria; c__Actinomycetia; o__Micrococcales; f__Ornithinimicrobiaceae; g__Ornithinimicrobium; s__Ornithinimicrobium sp. HY006
OTU1155	173	136	157	0	186	0	0	0	0	k__Bacteria; p__Actinobacteria; c__Actinomycetia; o__Micrococcales; f__Ornithinimicrobiaceae; g__Ornithinimicrobium; s__Ornithinimicrobium flavum
OTU1156	168	0	120	0	0	0	0	0	0	k__Bacteria; p__Actinobacteria; c__Actinomycetia; o__Micrococcales; f__Ornithinimicrobiaceae; g__Serinicoccus; s__Serinicoccus profundi
OTU1157	3050	1595	477	105	0	0	68	93	43	k__Bacteria; p__Actinobacteria; c__Actinomycetia; o__Micrococcales; f__Ruaniaceae; g__Ruania; s__Ruania Haloactinobacterium kanbiaonis
OTU1158	1106	1735	1865	0	0	0	0	0	0	k__Bacteria; p__Actinobacteria; c__Actinomycetia; o__Micrococcales; f__Ruaniaceae; g__Ruania; s__Ruania zhangjianzhongii
OTU1159	58	56	0	0	0	0	0	0	0	k__Bacteria; p__Actinobacteria; c__Actinomycetia; o__Micrococcales; f__Ruaniaceae; g__Ruania; s__Ruania sp. LR1S40
OTU1160	778	623	915	0	206	0	0	0	0	k__Bacteria; p__Actinobacteria; c__Actinomycetia; o__Micrococcales; f__Brevibacteriaceae; g__Brevibacterium; s__Brevibacterium linens
OTU1161	2537	1376	1943	0	3739	1271	0	0	0	k__Bacteria; p__Actinobacteria; c__Actinomycetia; o__Micrococcales; f__Brevibacteriaceae; g__Brevibacterium; s__Brevibacterium aurantiacum
OTU1162	129	115	122	0	0	0	0	0	0	k__Bacteria; p__Actinobacteria; c__Actinomycetia; o__Micrococcales; f__Brevibacteriaceae; g__Brevibacterium; s__Brevibacterium pigmentatum
OTU1163	631	362	0	0	759	0	0	0	0	k__Bacteria; p__Actinobacteria; c__Actinomycetia; o__Micrococcales; f__Beutenbergiaceae; g__Miniimonas; s__Miniimonas sp. S16
OTU1164	92	0	0	0	0	0	0	0	0	k__Bacteria; p__Actinobacteria; c__Actinomycetia; o__Micrococcales; f__Beutenbergiaceae; g__Beutenbergia; s__Beutenbergia cavernae
OTU1165	131	49	49	0	147	0	0	0	0	k__Bacteria; p__Actinobacteria; c__Actinomycetia; o__Micrococcales; f__Bogoriellaceae; g__Georgenia; s__Georgenia yuyongxinii
OTU1166	210	407	243	0	0	0	0	0	0	k__Bacteria; p__Actinobacteria; c__Actinomycetia; o__Micrococcales; f__Bogoriellaceae; g__Georgenia; s__Georgenia wutianyii
OTU1167	235	260	262	0	0	0	0	0	0	k__Bacteria; p__Actinobacteria; c__Actinomycetia; o__Micrococcales; f__Dermabacteraceae; g__Brachybacterium; s__Brachybacterium faecium
OTU1168	123	0	0	0	196	0	0	0	0	k__Bacteria; p__Actinobacteria; c__Actinomycetia; o__Micrococcales; f__Ornithinimicrobiaceae; g__Luteimicrobium; s__Luteimicrobium xylanilyticum
OTU1169	87	56	0	0	0	0	0	0	0	k__Bacteria; p__Actinobacteria; c__Actinomycetia; o__Micrococcales; f__Jonesiaceae; g__Pengzhenrongella; s__Pengzhenrongella sicca
OTU1170	58	43	0	0	0	0	0	0	0	k__Bacteria; p__Actinobacteria; c__Actinomycetia; o__Micrococcales; f__Dermacoccaceae; g__Luteipulveratus; s__Luteipulveratus mongoliensis
OTU1171	52	0	0	111	0	0	0	0	0	k__Bacteria; p__Actinobacteria; c__Actinomycetia; o__Micrococcales; f__Dermacoccaceae; g__Allobranchiibius; s__Allobranchiibius sp. GilTou73
OTU1172	102	0	0	401	634	239	346	555	218	k__Bacteria; p__Actinobacteria; c__Actinomycetia; o__Micrococcales; f__Sanguibacteraceae; g__Sanguibacter; s__Sanguibacter keddieii
OTU1173	26894	38110	32104	112	74	0	78	143	140	k__Bacteria; p__Actinobacteria; c__Actinomycetia; o__Corynebacteriales; f__Mycobacteriaceae; g__Mycolicibacterium; s__Mycolicibacterium chitae
OTU1174	7042	7918	3109	57442	21341	15761	23608	29006	21673	k__Bacteria; p__Actinobacteria; c__Actinomycetia; o__Corynebacteriales; f__Mycobacteriaceae; g__Mycolicibacterium; s__Mycolicibacterium aubagnense
OTU1175	4726	2431	1985	787	788	591	1281	1449	1370	k__Bacteria; p__Actinobacteria; c__Actinomycetia; o__Corynebacteriales; f__Mycobacteriaceae; g__Mycolicibacterium; s__Mycolicibacterium rhodesiae
OTU1176	2518	1819	1570	320	228	120	557	464	551	k__Bacteria; p__Actinobacteria; c__Actinomycetia; o__Corynebacteriales; f__Mycobacteriaceae; g__Mycolicibacterium; s__Mycolicibacterium gadium
OTU1177	2286	431	184	102	70	0	46	56	70	k__Bacteria; p__Actinobacteria; c__Actinomycetia; o__Corynebacteriales; f__Mycobacteriaceae; g__Mycolicibacterium; s__Mycolicibacterium smegmatis
OTU1178	1215	3368	752	1141	942	600	803	929	969	k__Bacteria; p__Actinobacteria; c__Actinomycetia; o__Corynebacteriales; f__Mycobacteriaceae; g__Mycolicibacterium; s__Mycolicibacterium alvei
OTU1179	940	631	446	740	627	270	457	551	499	k__Bacteria; p__Actinobacteria; c__Actinomycetia; o__Corynebacteriales; f__Mycobacteriaceae; g__Mycolicibacterium; s__Mycolicibacterium psychrotolerans
OTU1180	813	1031	1026	577	781	99	771	996	822	k__Bacteria; p__Actinobacteria; c__Actinomycetia; o__Corynebacteriales; f__Mycobacteriaceae; g__Mycolicibacterium; s__Mycolicibacterium tokaiense
OTU1181	693	892	712	1716	2289	770	1812	2043	1961	k__Bacteria; p__Actinobacteria; c__Actinomycetia; o__Corynebacteriales; f__Mycobacteriaceae; g__Mycolicibacterium; s__Mycolicibacterium neoaurum
OTU1182	563	574	635	5089	7693	3804	4165	4556	2418	k__Bacteria; p__Actinobacteria; c__Actinomycetia; o__Corynebacteriales; f__Mycobacteriaceae; g__Mycolicibacterium; s__Mycolicibacterium aichiense
OTU1183	463	661	555	285	250	152	457	461	309	k__Bacteria; p__Actinobacteria; c__Actinomycetia; o__Corynebacteriales; f__Mycobacteriaceae; g__Mycolicibacterium; s__Mycolicibacterium aurum
OTU1184	404	173	123	55	29	0	62	56	47	k__Bacteria; p__Actinobacteria; c__Actinomycetia; o__Corynebacteriales; f__Mycobacteriaceae; g__Mycolicibacterium; s__Mycolicibacterium moriokaense
OTU1185	493	485	364	62	44	0	0	43	40	k__Bacteria; p__Actinobacteria; c__Actinomycetia; o__Corynebacteriales; f__Mycobacteriaceae; g__Mycolicibacterium; s__Mycolicibacterium thermoresistibile
OTU1186	390	367	274	113	64	0	0	0	0	k__Bacteria; p__Actinobacteria; c__Actinomycetia; o__Corynebacteriales; f__Mycobacteriaceae; g__Mycolicibacterium; s__Mycolicibacterium pulveris
OTU1187	481	190	143	1161	955	787	188	244	200	k__Bacteria; p__Actinobacteria; c__Actinomycetia; o__Corynebacteriales; f__Mycobacteriaceae; g__Mycolicibacterium; s__Mycolicibacterium fortuitum
OTU1188	623	517	491	0	0	0	0	0	107	k__Bacteria; p__Actinobacteria; c__Actinomycetia; o__Corynebacteriales; f__Mycobacteriaceae; g__Mycolicibacterium; s__Mycolicibacterium gilvum
OTU1189	258	435	358	336	432	179	79	108	122	k__Bacteria; p__Actinobacteria; c__Actinomycetia; o__Corynebacteriales; f__Mycobacteriaceae; g__Mycolicibacterium; s__Mycolicibacterium anyangense
OTU1190	3050	3584	3207	499	408	0	823	0	1034	k__Bacteria; p__Actinobacteria; c__Actinomycetia; o__Corynebacteriales; f__Mycobacteriaceae; g__Mycolicibacterium; s__Mycolicibacterium austroafricanum
OTU1191	199	85	36	130	123	95	93	106	85	k__Bacteria; p__Actinobacteria; c__Actinomycetia; o__Corynebacteriales; f__Mycobacteriaceae; g__Mycolicibacterium; s__Mycolicibacterium mageritense
OTU1192	427	148	108	0	0	0	878	1035	650	k__Bacteria; p__Actinobacteria; c__Actinomycetia; o__Corynebacteriales; f__Mycobacteriaceae; g__Mycolicibacterium; s__Mycolicibacterium fallax
OTU1193	353	484	237	2839	2239	1416	3573	4298	3903	k__Bacteria; p__Actinobacteria; c__Actinomycetia; o__Corynebacteriales; f__Mycobacteriaceae; g__Mycolicibacterium; s__Mycolicibacterium phocaicum
OTU1194	134	238	115	330	359	185	1439	1592	1239	k__Bacteria; p__Actinobacteria; c__Actinomycetia; o__Corynebacteriales; f__Mycobacteriaceae; g__Mycolicibacterium; s__Mycolicibacterium fluoranthenivorans
OTU1195	116	145	133	94	193	45	329	352	344	k__Bacteria; p__Actinobacteria; c__Actinomycetia; o__Corynebacteriales; f__Mycobacteriaceae; g__Mycolicibacterium; s__Mycolicibacterium helvum
OTU1196	189	191	104	1007	1227	725	261	228	275	k__Bacteria; p__Actinobacteria; c__Actinomycetia; o__Corynebacteriales; f__Mycobacteriaceae; g__Mycolicibacterium; s__Mycolicibacterium septicum
OTU1197	510	493	215	1107	1641	823	756	882	694	k__Bacteria; p__Actinobacteria; c__Actinomycetia; o__Corynebacteriales; f__Mycobacteriaceae; g__Mycolicibacterium; s__Mycolicibacterium boenickei
OTU1198	127	124	85	872	269	172	173	194	191	k__Bacteria; p__Actinobacteria; c__Actinomycetia; o__Corynebacteriales; f__Mycobacteriaceae; g__Mycolicibacterium; s__Mycolicibacterium Mycobacterium doricum
OTU1199	1196	678	429	2483	3174	1551	2495	3146	3810	k__Bacteria; p__Actinobacteria; c__Actinomycetia; o__Corynebacteriales; f__Mycobacteriaceae; g__Mycolicibacterium; s__Mycolicibacterium nivoides
OTU1200	62	98	36	52	80	0	48	59	36	k__Bacteria; p__Actinobacteria; c__Actinomycetia; o__Corynebacteriales; f__Mycobacteriaceae; g__Mycolicibacterium; s__Mycolicibacterium arabiense
OTU1201	51	49	44	95	71	0	83	56	111	k__Bacteria; p__Actinobacteria; c__Actinomycetia; o__Corynebacteriales; f__Mycobacteriaceae; g__Mycolicibacterium; s__Mycolicibacterium celeriflavum
OTU1202	72	39	0	0	0	0	100	0	46	k__Bacteria; p__Actinobacteria; c__Actinomycetia; o__Corynebacteriales; f__Mycobacteriaceae; g__Mycolicibacterium; s__Mycolicibacterium rutilum
OTU1203	43	48	45	42	68	0	117	113	123	k__Bacteria; p__Actinobacteria; c__Actinomycetia; o__Corynebacteriales; f__Mycobacteriaceae; g__Mycolicibacterium; s__Mycolicibacterium sarraceniae
OTU1204	1975	1483	1770	2340	2053	1392	0	0	0	k__Bacteria; p__Actinobacteria; c__Actinomycetia; o__Corynebacteriales; f__Mycobacteriaceae; g__Mycolicibacterium; s__Mycolicibacterium vanbaalenii
OTU1205	74	82	73	805	721	422	1643	1810	1523	k__Bacteria; p__Actinobacteria; c__Actinomycetia; o__Corynebacteriales; f__Mycobacteriaceae; g__Mycolicibacterium; s__Mycolicibacterium mucogenicum
OTU1206	57	62	50	245	232	124	83	124	122	k__Bacteria; p__Actinobacteria; c__Actinomycetia; o__Corynebacteriales; f__Mycobacteriaceae; g__Mycolicibacterium; s__Mycolicibacterium chubuense
OTU1207	39	47	32	0	0	0	46	0	39	k__Bacteria; p__Actinobacteria; c__Actinomycetia; o__Corynebacteriales; f__Mycobacteriaceae; g__Mycolicibacterium; s__Mycolicibacterium poriferae
OTU1208	50	88	0	0	0	0	0	0	0	k__Bacteria; p__Actinobacteria; c__Actinomycetia; o__Corynebacteriales; f__Mycobacteriaceae; g__Mycolicibacterium; s__Mycolicibacterium hassiacum
OTU1209	47	0	0	0	92	0	0	0	0	k__Bacteria; p__Actinobacteria; c__Actinomycetia; o__Corynebacteriales; f__Mycobacteriaceae; g__Mycolicibacterium; s__Mycolicibacterium litorale
OTU1210	29	47	23	58	42	0	46	37	23	k__Bacteria; p__Actinobacteria; c__Actinomycetia; o__Corynebacteriales; f__Mycobacteriaceae; g__Mycolicibacterium; s__Mycolicibacterium sediminis
OTU1211	37	0	38	0	0	0	0	0	0	k__Bacteria; p__Actinobacteria; c__Actinomycetia; o__Corynebacteriales; f__Mycobacteriaceae; g__Mycolicibacterium; s__Mycolicibacterium monacense
OTU1212	22	46	34	0	0	0	31	0	21	k__Bacteria; p__Actinobacteria; c__Actinomycetia; o__Corynebacteriales; f__Mycobacteriaceae; g__Mycolicibacterium; s__Mycolicibacterium confluentis
OTU1213	26	0	0	0	0	0	0	0	0	k__Bacteria; p__Actinobacteria; c__Actinomycetia; o__Corynebacteriales; f__Mycobacteriaceae; g__Mycolicibacterium; s__Mycolicibacterium parafortuitum
OTU1214	350	162	187	3470	3444	1716	1575	1771	1404	k__Bacteria; p__Actinobacteria; c__Actinomycetia; o__Corynebacteriales; f__Mycobacteriaceae; g__Mycobacterium; s__Mycobacterium marseillense
OTU1215	3673	3195	3012	23626	20107	9382	5521	6484	4875	k__Bacteria; p__Actinobacteria; c__Actinomycetia; o__Corynebacteriales; f__Mycobacteriaceae; g__Mycobacterium; s__Mycobacterium intracellulare
OTU1216	106	72	54	897	666	372	229	286	188	k__Bacteria; p__Actinobacteria; c__Actinomycetia; o__Corynebacteriales; f__Mycobacteriaceae; g__Mycobacterium; s__Mycobacterium mantenii
OTU1217	362	204	170	2400	1591	774	947	1155	638	k__Bacteria; p__Actinobacteria; c__Actinomycetia; o__Corynebacteriales; f__Mycobacteriaceae; g__Mycobacterium; s__Mycobacterium avium
OTU1218	3126	2155	1713	13294	13411	7600	6095	6299	6866	k__Bacteria; p__Actinobacteria; c__Actinomycetia; o__Corynebacteriales; f__Mycobacteriaceae; g__Mycobacterium; s__Mycobacterium paraintracellulare
OTU1219	32	37	28	402	429	168	129	174	112	k__Bacteria; p__Actinobacteria; c__Actinomycetia; o__Corynebacteriales; f__Mycobacteriaceae; g__Mycobacterium; s__Mycobacterium colombiense
OTU1220	12369	15467	14922	348	359	123	57	68	114	k__Bacteria; p__Actinobacteria; c__Actinomycetia; o__Corynebacteriales; f__Mycobacteriaceae; g__Mycobacterium; s__Mycobacterium holsaticum
OTU1221	438	433	316	389	392	135	746	915	845	k__Bacteria; p__Actinobacteria; c__Actinomycetia; o__Corynebacteriales; f__Mycobacteriaceae; g__Mycobacterium; s__Mycobacterium sp. JS623
OTU1222	181	121	90	582	461	286	125	123	198	k__Bacteria; p__Actinobacteria; c__Actinomycetia; o__Corynebacteriales; f__Mycobacteriaceae; g__Mycobacterium; s__Mycobacterium sp. DL440
OTU1223	425	483	324	282	219	0	214	406	472	k__Bacteria; p__Actinobacteria; c__Actinomycetia; o__Corynebacteriales; f__Mycobacteriaceae; g__Mycobacterium; s__Mycobacterium sp. YC-RL4
OTU1224	137	65	64	330	485	209	429	468	348	k__Bacteria; p__Actinobacteria; c__Actinomycetia; o__Corynebacteriales; f__Mycobacteriaceae; g__Mycobacterium; s__Mycobacterium sp. EPa45
OTU1225	102	108	75	679	481	245	179	250	175	k__Bacteria; p__Actinobacteria; c__Actinomycetia; o__Corynebacteriales; f__Mycobacteriaceae; g__Mycobacterium; s__Mycobacterium sp. TY59
OTU1226	49	28	30	0	79	62	38	0	44	k__Bacteria; p__Actinobacteria; c__Actinomycetia; o__Corynebacteriales; f__Mycobacteriaceae; g__Mycobacterium; s__Mycobacterium sp. MS1601
OTU1227	1463	1264	1236	9116	14707	9342	3035	3834	4018	k__Bacteria; p__Actinobacteria; c__Actinomycetia; o__Corynebacteriales; f__Mycobacteriaceae; g__Mycobacterium; s__Mycobacterium paragordonae
OTU1228	147	58	0	285	227	98	52	93	75	k__Bacteria; p__Actinobacteria; c__Actinomycetia; o__Corynebacteriales; f__Mycobacteriaceae; g__Mycobacterium; s__Mycobacterium heidelbergense
OTU1229	120	85	99	551	368	155	105	127	122	k__Bacteria; p__Actinobacteria; c__Actinomycetia; o__Corynebacteriales; f__Mycobacteriaceae; g__Mycobacterium; s__Mycobacterium florentinum
OTU1230	42	0	0	206	154	91	50	0	53	k__Bacteria; p__Actinobacteria; c__Actinomycetia; o__Corynebacteriales; f__Mycobacteriaceae; g__Mycobacterium; s__Mycobacterium saskatchewanense
OTU1231	14232	18318	17533	4611	5090	0	0	0	0	k__Bacteria; p__Actinobacteria; c__Actinomycetia; o__Corynebacteriales; f__Mycobacteriaceae; g__Mycobacterium; s__Mycobacterium novum
OTU1232	955	690	416	2477	2370	1550	939	957	1099	k__Bacteria; p__Actinobacteria; c__Actinomycetia; o__Corynebacteriales; f__Mycobacteriaceae; g__Mycobacterium; s__Mycobacterium dioxanotrophicus
OTU1233	1150	2292	1394	1035	990	554	799	882	2273	k__Bacteria; p__Actinobacteria; c__Actinomycetia; o__Corynebacteriales; f__Mycobacteriaceae; g__Mycobacterium; s__Mycobacterium frederiksbergense
OTU1234	558	787	859	0	115	0	0	0	0	k__Bacteria; p__Actinobacteria; c__Actinomycetia; o__Corynebacteriales; f__Mycobacteriaceae; g__Mycobacterium; s__Mycobacterium koreense
OTU1235	245	179	164	2315	1233	974	345	408	261	k__Bacteria; p__Actinobacteria; c__Actinomycetia; o__Corynebacteriales; f__Mycobacteriaceae; g__Mycobacterium; s__Mycobacterium seoulense
OTU1236	63	46	34	148	110	36	295	51	67	k__Bacteria; p__Actinobacteria; c__Actinomycetia; o__Corynebacteriales; f__Mycobacteriaceae; g__Mycobacterium; s__Mycobacterium canettii
OTU1237	158	146	106	1437	1042	676	300	330	340	k__Bacteria; p__Actinobacteria; c__Actinomycetia; o__Corynebacteriales; f__Mycobacteriaceae; g__Mycobacterium; s__Mycobacterium paraseoulense
OTU1238	92	88	101	52	52	0	0	0	61	k__Bacteria; p__Actinobacteria; c__Actinomycetia; o__Corynebacteriales; f__Mycobacteriaceae; g__Mycobacterium; s__Mycobacterium diernhoferi
OTU1239	42	48	34	206	135	44	56	70	68	k__Bacteria; p__Actinobacteria; c__Actinomycetia; o__Corynebacteriales; f__Mycobacteriaceae; g__Mycobacterium; s__Mycobacterium riyadhense
OTU1240	76	78	64	706	497	299	135	181	147	k__Bacteria; p__Actinobacteria; c__Actinomycetia; o__Corynebacteriales; f__Mycobacteriaceae; g__Mycobacterium; s__Mycobacterium conspicuum
OTU1241	36	0	0	529	623	358	287	338	288	k__Bacteria; p__Actinobacteria; c__Actinomycetia; o__Corynebacteriales; f__Mycobacteriaceae; g__Mycobacterium; s__Mycobacterium cookii
OTU1242	37	46	23	192	73	50	23	43	53	k__Bacteria; p__Actinobacteria; c__Actinomycetia; o__Corynebacteriales; f__Mycobacteriaceae; g__Mycobacterium; s__Mycobacterium ostraviense
OTU1243	39	27	23	189	108	59	38	27	40	k__Bacteria; p__Actinobacteria; c__Actinomycetia; o__Corynebacteriales; f__Mycobacteriaceae; g__Mycobacterium; s__Mycobacterium malmoense
OTU1244	31	17	0	110	84	33	0	22	27	k__Bacteria; p__Actinobacteria; c__Actinomycetia; o__Corynebacteriales; f__Mycobacteriaceae; g__Mycobacterium; s__Mycobacterium heckeshornense
OTU1245	36	26	28	339	151	77	62	65	59	k__Bacteria; p__Actinobacteria; c__Actinomycetia; o__Corynebacteriales; f__Mycobacteriaceae; g__Mycobacterium; s__Mycobacterium xenopi
OTU1246	19	21	0	107	132	39	0	39	52	k__Bacteria; p__Actinobacteria; c__Actinomycetia; o__Corynebacteriales; f__Mycobacteriaceae; g__Mycobacterium; s__Mycobacterium gordonae
OTU1247	16	0	12	64	33	27	22	18	24	k__Bacteria; p__Actinobacteria; c__Actinomycetia; o__Corynebacteriales; f__Mycobacteriaceae; g__Mycobacterium; s__Mycobacterium lacus
OTU1248	719	262	363	21837	32256	10752	334	388	429	k__Bacteria; p__Actinobacteria; c__Actinomycetia; o__Corynebacteriales; f__Mycobacteriaceae; g__Mycolicibacter; s__Mycolicibacter sp. MYC340
OTU1249	458	223	254	845	1057	338	125	161	125	k__Bacteria; p__Actinobacteria; c__Actinomycetia; o__Corynebacteriales; f__Mycobacteriaceae; g__Mycolicibacter; s__Mycolicibacter sp. MYC098
OTU1250	533	248	286	3298	5515	1892	1247	1272	900	k__Bacteria; p__Actinobacteria; c__Actinomycetia; o__Corynebacteriales; f__Mycobacteriaceae; g__Mycolicibacter; s__Mycolicibacter sp. MYC017
OTU1251	578	383	642	1716	2628	826	510	626	415	k__Bacteria; p__Actinobacteria; c__Actinomycetia; o__Corynebacteriales; f__Mycobacteriaceae; g__Mycolicibacter; s__Mycolicibacter sp. MYC101
OTU1252	1266	532	652	2915	2530	1106	213	256	258	k__Bacteria; p__Actinobacteria; c__Actinomycetia; o__Corynebacteriales; f__Mycobacteriaceae; g__Mycolicibacter; s__Mycolicibacter minnesotensis
OTU1253	974	850	701	1506	3946	962	1568	1769	1797	k__Bacteria; p__Actinobacteria; c__Actinomycetia; o__Corynebacteriales; f__Mycobacteriaceae; g__Mycolicibacter; s__Mycolicibacter terrae
OTU1254	13273	15408	15219	4049	7693	0	0	0	4025	k__Bacteria; p__Actinobacteria; c__Actinomycetia; o__Corynebacteriales; f__Mycobacteriaceae; g__Mycolicibacter; s__Mycolicibacter sinensis
OTU1255	639	184	146	246	473	118	0	0	54	k__Bacteria; p__Actinobacteria; c__Actinomycetia; o__Corynebacteriales; f__Mycobacteriaceae; g__Mycolicibacter; s__Mycolicibacter hiberniae
OTU1256	335	403	400	540	796	237	698	404	598	k__Bacteria; p__Actinobacteria; c__Actinomycetia; o__Corynebacteriales; f__Mycobacteriaceae; g__Mycobacteroides; s__Mycobacteroides abscessus
OTU1257	86	180	1713	92	249	424	169	257	206	k__Bacteria; p__Actinobacteria; c__Actinomycetia; o__Corynebacteriales; f__Mycobacteriaceae; g__Mycobacteroides; s__Mycobacteroides chelonae
OTU1258	2767	3367	2817	299	170	186	2114	2363	1745	k__Bacteria; p__Actinobacteria; c__Actinomycetia; o__Corynebacteriales; f__Nocardiaceae; g__Rhodococcus; s__Rhodococcus sp. USK10
OTU1259	613	822	662	347	254	0	854	1020	500	k__Bacteria; p__Actinobacteria; c__Actinomycetia; o__Corynebacteriales; f__Nocardiaceae; g__Rhodococcus; s__Rhodococcus sp. MTM3W5.2
OTU1260	255	336	323	0	0	0	200	218	243	k__Bacteria; p__Actinobacteria; c__Actinomycetia; o__Corynebacteriales; f__Nocardiaceae; g__Rhodococcus; s__Rhodococcus sp. R79
OTU1261	175	242	199	331	185	208	289	261	300	k__Bacteria; p__Actinobacteria; c__Actinomycetia; o__Corynebacteriales; f__Nocardiaceae; g__Rhodococcus; s__Rhodococcus sp. WB9
OTU1262	381	496	615	0	0	0	853	1321	1011	k__Bacteria; p__Actinobacteria; c__Actinomycetia; o__Corynebacteriales; f__Nocardiaceae; g__Rhodococcus; s__Rhodococcus sp. 21391
OTU1263	132	139	138	0	108	132	173	138	113	k__Bacteria; p__Actinobacteria; c__Actinomycetia; o__Corynebacteriales; f__Nocardiaceae; g__Rhodococcus; s__Rhodococcus sp. ZPP
OTU1264	110	91	0	268	145	0	91	128	74	k__Bacteria; p__Actinobacteria; c__Actinomycetia; o__Corynebacteriales; f__Nocardiaceae; g__Rhodococcus; s__Rhodococcus sp. W8901
OTU1265	315	0	0	0	0	0	0	0	0	k__Bacteria; p__Actinobacteria; c__Actinomycetia; o__Corynebacteriales; f__Nocardiaceae; g__Rhodococcus; s__Rhodococcus sp. DMU1
OTU1266	120	117	85	179	110	0	0	93	0	k__Bacteria; p__Actinobacteria; c__Actinomycetia; o__Corynebacteriales; f__Nocardiaceae; g__Rhodococcus; s__Rhodococcus sp. S2-17
OTU1267	608	0	0	0	0	0	0	0	0	k__Bacteria; p__Actinobacteria; c__Actinomycetia; o__Corynebacteriales; f__Nocardiaceae; g__Rhodococcus; s__Rhodococcus sp. WB1
OTU1268	363	0	302	663	0	0	0	0	0	k__Bacteria; p__Actinobacteria; c__Actinomycetia; o__Corynebacteriales; f__Nocardiaceae; g__Rhodococcus; s__Rhodococcus sp. 2G
OTU1269	50	68	0	118	78	0	0	107	45	k__Bacteria; p__Actinobacteria; c__Actinomycetia; o__Corynebacteriales; f__Nocardiaceae; g__Rhodococcus; s__Rhodococcus sp. WAY2
OTU1270	454	633	773	0	0	0	0	0	801	k__Bacteria; p__Actinobacteria; c__Actinomycetia; o__Corynebacteriales; f__Nocardiaceae; g__Rhodococcus; s__Rhodococcus sp. BH4
OTU1271	172	0	148	0	0	0	0	0	0	k__Bacteria; p__Actinobacteria; c__Actinomycetia; o__Corynebacteriales; f__Nocardiaceae; g__Rhodococcus; s__Rhodococcus sp. M8
OTU1272	3454	5084	6318	2354	3680	2118	5889	6286	6811	k__Bacteria; p__Actinobacteria; c__Actinomycetia; o__Corynebacteriales; f__Nocardiaceae; g__Rhodococcus; s__Rhodococcus qingshengii
OTU1273	344	560	735	493	365	0	574	1016	761	k__Bacteria; p__Actinobacteria; c__Actinomycetia; o__Corynebacteriales; f__Nocardiaceae; g__Rhodococcus; s__Rhodococcus erythropolis
OTU1274	1761	1884	1906	1845	1271	947	3078	3329	2900	k__Bacteria; p__Actinobacteria; c__Actinomycetia; o__Corynebacteriales; f__Nocardiaceae; g__Rhodococcus; s__Rhodococcus opacus
OTU1275	795	1015	956	259	157	157	810	1167	909	k__Bacteria; p__Actinobacteria; c__Actinomycetia; o__Corynebacteriales; f__Nocardiaceae; g__Rhodococcus; s__Rhodococcus koreensis
OTU1276	885	1600	1547	0	103	0	1067	1212	1295	k__Bacteria; p__Actinobacteria; c__Actinomycetia; o__Corynebacteriales; f__Nocardiaceae; g__Rhodococcus; s__Rhodococcus globerulus
OTU1277	531	629	515	165	225	0	719	650	564	k__Bacteria; p__Actinobacteria; c__Actinomycetia; o__Corynebacteriales; f__Nocardiaceae; g__Rhodococcus; s__Rhodococcus jostii
OTU1278	607	269	103	0	0	0	0	0	0	k__Bacteria; p__Actinobacteria; c__Actinomycetia; o__Corynebacteriales; f__Nocardiaceae; g__Rhodococcus; s__Rhodococcus rhodochrous
OTU1279	434	425	428	1083	1158	714	600	948	2977	k__Bacteria; p__Actinobacteria; c__Actinomycetia; o__Corynebacteriales; f__Nocardiaceae; g__Rhodococcus; s__Rhodococcus hoagii
OTU1280	974	617	356	0	0	0	0	0	0	k__Bacteria; p__Actinobacteria; c__Actinomycetia; o__Corynebacteriales; f__Nocardiaceae; g__Rhodococcus; s__Rhodococcus ruber
OTU1281	1536	0	451	0	0	0	0	0	0	k__Bacteria; p__Actinobacteria; c__Actinomycetia; o__Corynebacteriales; f__Nocardiaceae; g__Rhodococcus; s__Rhodococcus aetherivorans
OTU1282	1015	915	452	0	0	0	0	745	0	k__Bacteria; p__Actinobacteria; c__Actinomycetia; o__Corynebacteriales; f__Nocardiaceae; g__Rhodococcus; s__Rhodococcus pyridinivorans
OTU1283	47	72	0	487	569	350	650	859	407	k__Bacteria; p__Actinobacteria; c__Actinomycetia; o__Corynebacteriales; f__Nocardiaceae; g__Rhodococcus; s__Rhodococcus fascians
OTU1284	637	384	384	5266	1446	731	3426	4280	2029	k__Bacteria; p__Actinobacteria; c__Actinomycetia; o__Corynebacteriales; f__Nocardiaceae; g__Nocardia; s__Nocardia tengchongensis
OTU1285	106	56	40	0	89	0	0	0	0	k__Bacteria; p__Actinobacteria; c__Actinomycetia; o__Corynebacteriales; f__Nocardiaceae; g__Nocardia; s__Nocardia brasiliensis
OTU1286	127	667	277	316	375	0	0	133	150	k__Bacteria; p__Actinobacteria; c__Actinomycetia; o__Corynebacteriales; f__Nocardiaceae; g__Nocardia; s__Nocardia asteroides
OTU1287	3948	4048	3009	0	0	0	0	0	0	k__Bacteria; p__Actinobacteria; c__Actinomycetia; o__Corynebacteriales; f__Corynebacteriaceae; g__Corynebacterium; s__Corynebacterium xerosis
OTU1288	387	279	323	0	0	0	0	0	0	k__Bacteria; p__Actinobacteria; c__Actinomycetia; o__Corynebacteriales; f__Corynebacteriaceae; g__Corynebacterium; s__Corynebacterium stationis
OTU1289	722	0	0	39234	49197	66292	406	645	218	k__Bacteria; p__Actinobacteria; c__Actinomycetia; o__Corynebacteriales; f__Corynebacteriaceae; g__Corynebacterium; s__Corynebacterium cyclohexanicum
OTU1290	860	568	567	0	0	0	0	0	0	k__Bacteria; p__Actinobacteria; c__Actinomycetia; o__Corynebacteriales; f__Corynebacteriaceae; g__Corynebacterium; s__Corynebacterium glutamicum
OTU1291	3298	1945	1463	0	0	0	0	0	0	k__Bacteria; p__Actinobacteria; c__Actinomycetia; o__Corynebacteriales; f__Corynebacteriaceae; g__Corynebacterium; s__Corynebacterium casei
OTU1292	44	0	0	148	0	0	57	80	27	k__Bacteria; p__Actinobacteria; c__Actinomycetia; o__Corynebacteriales; f__Corynebacteriaceae; g__Corynebacterium; s__Corynebacterium segmentosum
OTU1293	59	0	54	0	0	0	0	0	0	k__Bacteria; p__Actinobacteria; c__Actinomycetia; o__Corynebacteriales; f__Corynebacteriaceae; g__Corynebacterium; s__Corynebacterium freneyi
OTU1294	681	1308	217	0	160	0	307	387	165	k__Bacteria; p__Actinobacteria; c__Actinomycetia; o__Corynebacteriales; f__Gordoniaceae; g__Gordonia; s__Gordonia terrae
OTU1295	270	170	88	0	0	0	0	0	0	k__Bacteria; p__Actinobacteria; c__Actinomycetia; o__Corynebacteriales; f__Gordoniaceae; g__Gordonia; s__Gordonia iterans
OTU1296	164	0	51	129	248	0	98	0	75	k__Bacteria; p__Actinobacteria; c__Actinomycetia; o__Corynebacteriales; f__Tsukamurellaceae; g__Tsukamurella; s__Tsukamurella pulmonis
OTU1297	79	0	49	217	440	248	91	0	62	k__Bacteria; p__Actinobacteria; c__Actinomycetia; o__Corynebacteriales; f__Tsukamurellaceae; g__Tsukamurella; s__Tsukamurella paurometabola
OTU1298	23579	51086	52596	3658	1820	1174	3289	3702	490	k__Bacteria; p__Actinobacteria; c__Actinomycetia; o__Streptosporangiales; f__Thermomonosporaceae; g__Actinomadura; s__Actinomadura sp. NAK00032
OTU1299	7602	11337	10920	560	557	159	188	326	129	k__Bacteria; p__Actinobacteria; c__Actinomycetia; o__Streptosporangiales; f__Thermomonosporaceae; g__Actinomadura; s__Actinomadura sp. WMMA1423
OTU1300	760	884	1113	447	208	0	0	0	52	k__Bacteria; p__Actinobacteria; c__Actinomycetia; o__Streptosporangiales; f__Thermomonosporaceae; g__Actinomadura; s__Actinomadura sp. WMMB 499
OTU1301	1405	2437	2520	605	292	178	261	297	237	k__Bacteria; p__Actinobacteria; c__Actinomycetia; o__Streptosporangiales; f__Thermomonosporaceae; g__Actinomadura; s__Actinomadura verrucosospora
OTU1302	455	618	638	533	422	236	67	88	82	k__Bacteria; p__Actinobacteria; c__Actinomycetia; o__Streptosporangiales; f__Thermomonosporaceae; g__Actinomadura; s__Actinomadura graeca
OTU1303	200	102	86	500	464	165	0	113	67	k__Bacteria; p__Actinobacteria; c__Actinomycetia; o__Streptosporangiales; f__Thermomonosporaceae; g__Thermomonospora; s__Thermomonospora amylolytica
OTU1304	105	45	76	234	0	0	0	0	0	k__Bacteria; p__Actinobacteria; c__Actinomycetia; o__Streptosporangiales; f__Thermomonosporaceae; g__Thermomonospora; s__Thermomonospora curvata
OTU1305	4888	27349	5218	13073	8210	5830	3805	4802	2784	k__Bacteria; p__Actinobacteria; c__Actinomycetia; o__Streptosporangiales; f__Streptosporangiaceae; g__Streptosporangium; s__Streptosporangium sp. 'caverna'
OTU1306	1059	2440	814	4557	1970	1689	895	1126	920	k__Bacteria; p__Actinobacteria; c__Actinomycetia; o__Streptosporangiales; f__Streptosporangiaceae; g__Streptosporangium; s__Streptosporangium roseum
OTU1307	486	1387	1023	189	107	0	0	93	64	k__Bacteria; p__Actinobacteria; c__Actinomycetia; o__Streptosporangiales; f__Streptosporangiaceae; g__Nonomuraea; s__Nonomuraea sp. ATCC 55076
OTU1308	1285	5939	1384	554	318	169	191	191	206	k__Bacteria; p__Actinobacteria; c__Actinomycetia; o__Streptosporangiales; f__Streptosporangiaceae; g__Nonomuraea; s__Nonomuraea nitratireducens
OTU1309	622	1209	1215	398	364	144	0	205	118	k__Bacteria; p__Actinobacteria; c__Actinomycetia; o__Streptosporangiales; f__Streptosporangiaceae; g__Nonomuraea; s__Nonomuraea coxensis
OTU1310	700	1550	1285	213	170	114	0	0	59	k__Bacteria; p__Actinobacteria; c__Actinomycetia; o__Streptosporangiales; f__Streptosporangiaceae; g__Nonomuraea; s__Nonomuraea gerenzanensis
OTU1311	42	88	92	105	83	0	0	0	0	k__Bacteria; p__Actinobacteria; c__Actinomycetia; o__Streptosporangiales; f__Streptosporangiaceae; g__Thermobispora; s__Thermobispora bispora
OTU1312	112	72	69	0	0	0	0	0	0	k__Bacteria; p__Actinobacteria; c__Actinomycetia; o__Streptosporangiales; f__Nocardiopsaceae; g__Nocardiopsis; s__Nocardiopsis sp. MT53
OTU1313	362	339	304	0	0	0	0	0	0	k__Bacteria; p__Actinobacteria; c__Actinomycetia; o__Streptosporangiales; f__Nocardiopsaceae; g__Nocardiopsis; s__Nocardiopsis alba
OTU1314	245	146	129	0	0	0	129	242	211	k__Bacteria; p__Actinobacteria; c__Actinomycetia; o__Streptosporangiales; f__Nocardiopsaceae; g__Thermobifida; s__Thermobifida fusca
OTU1315	95	187	162	0	0	0	0	31	0	k__Bacteria; p__Actinobacteria; c__Actinomycetia; o__Streptosporangiales; f__Nocardiopsaceae; g__Spiractinospora; s__Spiractinospora alimapuensis
OTU1316	1265	2694	5573	5047	3409	1886	692	771	432	k__Bacteria; p__Actinobacteria; c__Actinomycetia; o__Micromonosporales; f__Micromonosporaceae; g__Micromonospora; s__Micromonospora sp. HM134
OTU1317	1261	68	305	0	0	0	0	0	161	k__Bacteria; p__Actinobacteria; c__Actinomycetia; o__Micromonosporales; f__Micromonosporaceae; g__Micromonospora; s__Micromonospora sp. WMMA2032
OTU1318	348	260	262	0	0	0	0	0	1251	k__Bacteria; p__Actinobacteria; c__Actinomycetia; o__Micromonosporales; f__Micromonosporaceae; g__Micromonospora; s__Micromonospora sp. B006
OTU1319	1316	2543	1366	0	0	0	0	0	2347	k__Bacteria; p__Actinobacteria; c__Actinomycetia; o__Micromonosporales; f__Micromonosporaceae; g__Micromonospora; s__Micromonospora sp. L5
OTU1320	4784	214	1670	0	0	0	0	0	341	k__Bacteria; p__Actinobacteria; c__Actinomycetia; o__Micromonosporales; f__Micromonosporaceae; g__Micromonospora; s__Micromonospora ferruginea
OTU1321	2214	7000	5771	727	1266	419	209	333	635	k__Bacteria; p__Actinobacteria; c__Actinomycetia; o__Micromonosporales; f__Micromonosporaceae; g__Micromonospora; s__Micromonospora carbonacea
OTU1322	971	1620	2933	240	123	463	297	274	123	k__Bacteria; p__Actinobacteria; c__Actinomycetia; o__Micromonosporales; f__Micromonosporaceae; g__Micromonospora; s__Micromonospora chokoriensis
OTU1323	5037	16632	9092	1056	723	0	1182	1332	7132	k__Bacteria; p__Actinobacteria; c__Actinomycetia; o__Micromonosporales; f__Micromonosporaceae; g__Micromonospora; s__Micromonospora aurantiaca
OTU1324	458	605	1035	0	112	99	105	130	164	k__Bacteria; p__Actinobacteria; c__Actinomycetia; o__Micromonosporales; f__Micromonosporaceae; g__Micromonospora; s__Micromonospora zamorensis
OTU1325	814	606	2049	0	0	0	0	0	515	k__Bacteria; p__Actinobacteria; c__Actinomycetia; o__Micromonosporales; f__Micromonosporaceae; g__Micromonospora; s__Micromonospora echinofusca
OTU1326	251	602	773	0	0	0	0	111	75	k__Bacteria; p__Actinobacteria; c__Actinomycetia; o__Micromonosporales; f__Micromonosporaceae; g__Micromonospora; s__Micromonospora coriariae
OTU1327	304	1442	717	0	163	0	381	453	319	k__Bacteria; p__Actinobacteria; c__Actinomycetia; o__Micromonosporales; f__Micromonosporaceae; g__Micromonospora; s__Micromonospora terminaliae
OTU1328	219	335	226	744	328	283	1167	1278	285081	k__Bacteria; p__Actinobacteria; c__Actinomycetia; o__Micromonosporales; f__Micromonosporaceae; g__Micromonospora; s__Micromonospora echinospora
OTU1329	355	903	990	0	222	0	0	231	220	k__Bacteria; p__Actinobacteria; c__Actinomycetia; o__Micromonosporales; f__Micromonosporaceae; g__Micromonospora; s__Micromonospora tulbaghiae
OTU1330	180	266	451	134	0	129	128	124	139	k__Bacteria; p__Actinobacteria; c__Actinomycetia; o__Micromonosporales; f__Micromonosporaceae; g__Micromonospora; s__Micromonospora maris
OTU1331	182	442	555	555	487	132	131	181	182	k__Bacteria; p__Actinobacteria; c__Actinomycetia; o__Micromonosporales; f__Micromonosporaceae; g__Micromonospora; s__Micromonospora rifamycinica
OTU1332	160	200	194	0	191	0	142	169	244	k__Bacteria; p__Actinobacteria; c__Actinomycetia; o__Micromonosporales; f__Micromonosporaceae; g__Micromonospora; s__Micromonospora viridifaciens
OTU1333	251	183	162	0	0	0	0	0	96	k__Bacteria; p__Actinobacteria; c__Actinomycetia; o__Micromonosporales; f__Micromonosporaceae; g__Micromonospora; s__Micromonospora craniellae
OTU1334	156	135	274	420	326	180	274	318	168	k__Bacteria; p__Actinobacteria; c__Actinomycetia; o__Micromonosporales; f__Micromonosporaceae; g__Micromonospora; s__Micromonospora inositola
OTU1335	161	97	196	0	0	0	0	0	143	k__Bacteria; p__Actinobacteria; c__Actinomycetia; o__Micromonosporales; f__Micromonosporaceae; g__Micromonospora; s__Micromonospora echinaurantiaca
OTU1336	107	125	174	0	0	0	0	0	66	k__Bacteria; p__Actinobacteria; c__Actinomycetia; o__Micromonosporales; f__Micromonosporaceae; g__Micromonospora; s__Micromonospora krabiensis
OTU1337	78	85	166	0	108	0	0	196	15166	k__Bacteria; p__Actinobacteria; c__Actinomycetia; o__Micromonosporales; f__Micromonosporaceae; g__Micromonospora; s__Micromonospora sagamiensis
OTU1338	100	114	136	0	0	0	0	0	1558	k__Bacteria; p__Actinobacteria; c__Actinomycetia; o__Micromonosporales; f__Micromonosporaceae; g__Micromonospora; s__Micromonospora narathiwatensis
OTU1339	74	0	70	0	0	0	0	0	158	k__Bacteria; p__Actinobacteria; c__Actinomycetia; o__Micromonosporales; f__Micromonosporaceae; g__Micromonospora; s__Micromonospora endophytica (Xie et al. 2001) Li et al. 2019
OTU1340	93	0	74	0	0	0	0	0	58	k__Bacteria; p__Actinobacteria; c__Actinomycetia; o__Micromonosporales; f__Micromonosporaceae; g__Micromonospora; s__Micromonospora siamensis
OTU1341	88	68	141	0	0	0	0	0	99	k__Bacteria; p__Actinobacteria; c__Actinomycetia; o__Micromonosporales; f__Micromonosporaceae; g__Micromonospora; s__Micromonospora coxensis
OTU1342	6034	3895	3155	883	702	2918	1337	1504	737	k__Bacteria; p__Actinobacteria; c__Actinomycetia; o__Micromonosporales; f__Micromonosporaceae; g__Catellatospora; s__Catellatospora sp. IY07-71
OTU1343	683	858	716	343	560	145	428	453	266	k__Bacteria; p__Actinobacteria; c__Actinomycetia; o__Micromonosporales; f__Micromonosporaceae; g__Actinoplanes; s__Actinoplanes sp. N902-109
OTU1344	802	1258	696	495	548	210	539	690	787	k__Bacteria; p__Actinobacteria; c__Actinomycetia; o__Micromonosporales; f__Micromonosporaceae; g__Actinoplanes; s__Actinoplanes sp. L3-i22
OTU1345	467	610	507	261	415	159	425	482	255	k__Bacteria; p__Actinobacteria; c__Actinomycetia; o__Micromonosporales; f__Micromonosporaceae; g__Actinoplanes; s__Actinoplanes sp. OR16
OTU1346	1332	2618	1857	163	353	0	276	333	235	k__Bacteria; p__Actinobacteria; c__Actinomycetia; o__Micromonosporales; f__Micromonosporaceae; g__Actinoplanes; s__Actinoplanes friuliensis
OTU1347	409	556	340	127	190	0	209	257	197	k__Bacteria; p__Actinobacteria; c__Actinomycetia; o__Micromonosporales; f__Micromonosporaceae; g__Actinoplanes; s__Actinoplanes derwentensis
OTU1348	976	1132	921	604	620	411	504	678	592	k__Bacteria; p__Actinobacteria; c__Actinomycetia; o__Micromonosporales; f__Micromonosporaceae; g__Actinoplanes; s__Actinoplanes ianthinogenes
OTU1349	581	753	332	188	163	0	453	502	266	k__Bacteria; p__Actinobacteria; c__Actinomycetia; o__Micromonosporales; f__Micromonosporaceae; g__Actinoplanes; s__Actinoplanes missouriensis
OTU1350	639	756	407	261	304	0	353	402	242	k__Bacteria; p__Actinobacteria; c__Actinomycetia; o__Micromonosporales; f__Micromonosporaceae; g__Actinoplanes; s__Actinoplanes teichomyceticus
OTU1351	468	279	470	1489	1740	677	548	646	93	k__Bacteria; p__Actinobacteria; c__Actinomycetia; o__Micromonosporales; f__Micromonosporaceae; g__Verrucosispora; s__Verrucosispora sp. NA02020
OTU1352	447	535	345	799	628	339	563	600	351	k__Bacteria; p__Actinobacteria; c__Actinomycetia; o__Micromonosporales; f__Micromonosporaceae; g__Dactylosporangium; s__Dactylosporangium vinaceum
OTU1353	147	297	105	133	112	0	128	115	58	k__Bacteria; p__Actinobacteria; c__Actinomycetia; o__Micromonosporales; f__Micromonosporaceae; g__Phytohabitans; s__Phytohabitans suffuscus
OTU1354	66	140	53	123	63	55	0	54	23	k__Bacteria; p__Actinobacteria; c__Actinomycetia; o__Micromonosporales; f__Micromonosporaceae; g__Phytohabitans; s__Phytohabitans flavus
OTU1355	115	47	0	0	0	0	0	0	43	k__Bacteria; p__Actinobacteria; c__Actinomycetia; o__Micromonosporales; f__Micromonosporaceae; g__Actinocatenispora; s__Actinocatenispora sera
OTU1356	82	0	0	0	0	0	0	0	0	k__Bacteria; p__Actinobacteria; c__Actinomycetia; o__Micromonosporales; f__Micromonosporaceae; g__Actinocatenispora; s__Actinocatenispora thailandica
OTU1357	177	102	148	236	120	0	141	214	51	k__Bacteria; p__Actinobacteria; c__Actinomycetia; o__Micromonosporales; f__Micromonosporaceae; g__Plantactinospora; s__Plantactinospora sp. KBS50
OTU1358	123	85	126	0	105	0	0	101	383	k__Bacteria; p__Actinobacteria; c__Actinomycetia; o__Micromonosporales; f__Micromonosporaceae; g__Polymorphospora; s__Polymorphospora rubra
OTU1359	6614	5290	4314	1512	2721	1213	4167	5121	7421	k__Bacteria; p__Actinobacteria; c__Actinomycetia; o__Pseudonocardiales; f__Pseudonocardiaceae; g__Lentzea; s__Lentzea guizhouensis
OTU1360	4140	1566	1612	0	0	0	904	1031	1601	k__Bacteria; p__Actinobacteria; c__Actinomycetia; o__Pseudonocardiales; f__Pseudonocardiaceae; g__Saccharomonospora; s__Saccharomonospora viridis
OTU1361	2081	462	201	0	0	0	0	0	48	k__Bacteria; p__Actinobacteria; c__Actinomycetia; o__Pseudonocardiales; f__Pseudonocardiaceae; g__Saccharomonospora; s__Saccharomonospora azurea
OTU1362	327	0	0	0	0	0	0	0	70	k__Bacteria; p__Actinobacteria; c__Actinomycetia; o__Pseudonocardiales; f__Pseudonocardiaceae; g__Saccharomonospora; s__Saccharomonospora glauca
OTU1363	528	379	218	308	305	144	143	195	104	k__Bacteria; p__Actinobacteria; c__Actinomycetia; o__Pseudonocardiales; f__Pseudonocardiaceae; g__Pseudonocardia; s__Pseudonocardia sp. DSM 110487
OTU1364	695	617	509	5541	2277	941	791	1050	490	k__Bacteria; p__Actinobacteria; c__Actinomycetia; o__Pseudonocardiales; f__Pseudonocardiaceae; g__Pseudonocardia; s__Pseudonocardia sp. AL041005-10
OTU1365	489	760	607	455	343	0	316	249	385	k__Bacteria; p__Actinobacteria; c__Actinomycetia; o__Pseudonocardiales; f__Pseudonocardiaceae; g__Pseudonocardia; s__Pseudonocardia sp. CGMCC 4.1532
OTU1366	144	0	0	0	0	0	0	0	0	k__Bacteria; p__Actinobacteria; c__Actinomycetia; o__Pseudonocardiales; f__Pseudonocardiaceae; g__Pseudonocardia; s__Pseudonocardia sp. HH130630-07
OTU1367	3007	909	927	3389	1778	672	594	694	429	k__Bacteria; p__Actinobacteria; c__Actinomycetia; o__Pseudonocardiales; f__Pseudonocardiaceae; g__Pseudonocardia; s__Pseudonocardia dioxanivorans
OTU1368	212	174	146	238	166	165	113	167	119	k__Bacteria; p__Actinobacteria; c__Actinomycetia; o__Pseudonocardiales; f__Pseudonocardiaceae; g__Pseudonocardia; s__Pseudonocardia broussonetiae
OTU1369	352	151	299	0	0	0	0	0	83	k__Bacteria; p__Actinobacteria; c__Actinomycetia; o__Pseudonocardiales; f__Pseudonocardiaceae; g__Pseudonocardia; s__Pseudonocardia autotrophica
OTU1370	110	97	80	0	0	0	0	173	94	k__Bacteria; p__Actinobacteria; c__Actinomycetia; o__Pseudonocardiales; f__Pseudonocardiaceae; g__Pseudonocardia; s__Pseudonocardia abyssalis
OTU1371	342	564	292	7558	3253	1323	5125	7390	10268	k__Bacteria; p__Actinobacteria; c__Actinomycetia; o__Pseudonocardiales; f__Pseudonocardiaceae; g__Amycolatopsis; s__Amycolatopsis sp. Hca4
OTU1372	72	0	0	111	180	0	107	141	67	k__Bacteria; p__Actinobacteria; c__Actinomycetia; o__Pseudonocardiales; f__Pseudonocardiaceae; g__Amycolatopsis; s__Amycolatopsis sp. FDAARGOS 1241
OTU1373	56	41	67	192	146	133	215	188	260	k__Bacteria; p__Actinobacteria; c__Actinomycetia; o__Pseudonocardiales; f__Pseudonocardiaceae; g__Amycolatopsis; s__Amycolatopsis sp. DSM 110486
OTU1374	168	877	1003	0	0	0	0	0	0	k__Bacteria; p__Actinobacteria; c__Actinomycetia; o__Pseudonocardiales; f__Pseudonocardiaceae; g__Amycolatopsis; s__Amycolatopsis japonica
OTU1375	77	66	0	0	138	0	0	0	0	k__Bacteria; p__Actinobacteria; c__Actinomycetia; o__Pseudonocardiales; f__Pseudonocardiaceae; g__Amycolatopsis; s__Amycolatopsis methanolica
OTU1376	92	215	150	1051	784	245	4790	1714	3166	k__Bacteria; p__Actinobacteria; c__Actinomycetia; o__Pseudonocardiales; f__Pseudonocardiaceae; g__Amycolatopsis; s__Amycolatopsis mediterranei
OTU1377	81	0	0	0	0	0	0	134	0	k__Bacteria; p__Actinobacteria; c__Actinomycetia; o__Pseudonocardiales; f__Pseudonocardiaceae; g__Amycolatopsis; s__Amycolatopsis orientalis
OTU1378	295	104	79	298	172	142	0	0	0	k__Bacteria; p__Actinobacteria; c__Actinomycetia; o__Pseudonocardiales; f__Pseudonocardiaceae; g__Saccharopolyspora; s__Saccharopolyspora erythraea
OTU1379	392	127	116	770	438	191	97	129	125	k__Bacteria; p__Actinobacteria; c__Actinomycetia; o__Pseudonocardiales; f__Pseudonocardiaceae; g__Saccharopolyspora; s__Saccharopolyspora pogona
OTU1380	142	0	0	471	218	105	0	0	0	k__Bacteria; p__Actinobacteria; c__Actinomycetia; o__Pseudonocardiales; f__Pseudonocardiaceae; g__Saccharopolyspora; s__Saccharopolyspora spinosa
OTU1381	103	86	79	0	0	0	0	0	99	k__Bacteria; p__Actinobacteria; c__Actinomycetia; o__Pseudonocardiales; f__Pseudonocardiaceae; g__Saccharothrix; s__Saccharothrix sp. 6-C
OTU1382	101	110	0	0	154	0	0	0	65	k__Bacteria; p__Actinobacteria; c__Actinomycetia; o__Pseudonocardiales; f__Pseudonocardiaceae; g__Saccharothrix; s__Saccharothrix syringae
OTU1383	79	63	0	0	0	0	0	0	51	k__Bacteria; p__Actinobacteria; c__Actinomycetia; o__Pseudonocardiales; f__Pseudonocardiaceae; g__Saccharothrix; s__Saccharothrix espanaensis
OTU1384	187	136	56	4785	4665	5159	4026	5129	3502	k__Bacteria; p__Actinobacteria; c__Actinomycetia; o__Pseudonocardiales; f__Pseudonocardiaceae; g__Kutzneria; s__Kutzneria sp. CA-103260
OTU1385	103	0	0	370	266	0	0	0	56	k__Bacteria; p__Actinobacteria; c__Actinomycetia; o__Pseudonocardiales; f__Pseudonocardiaceae; g__Allokutzneria; s__Allokutzneria albata
OTU1386	66	125	0	0	0	0	0	0	68	k__Bacteria; p__Actinobacteria; c__Actinomycetia; o__Pseudonocardiales; f__Pseudonocardiaceae; g__Alloactinosynnema; s__Alloactinosynnema sp. L-07
OTU1387	29	0	0	0	0	0	0	0	0	k__Bacteria; p__Actinobacteria; c__Actinomycetia; o__Pseudonocardiales; f__Pseudonocardiaceae; g__Prauserella; s__Prauserella marina
OTU1388	13825	10886	7899	9778	9266	5860	3691	4093	1879	k__Bacteria; p__Actinobacteria; c__Actinomycetia; o__Nakamurellales; f__Nakamurellaceae; g__Nakamurella; s__Nakamurella multipartita
OTU1389	4105	3007	2361	5576	5642	2065	1563	1660	1163	k__Bacteria; p__Actinobacteria; c__Actinomycetia; o__Geodermatophilales; f__Geodermatophilaceae; g__Blastococcus; s__Blastococcus saxobsidens
OTU1390	695	451	433	1331	1345	451	449	642	327	k__Bacteria; p__Actinobacteria; c__Actinomycetia; o__Geodermatophilales; f__Geodermatophilaceae; g__Modestobacter; s__Modestobacter sp. L9-4
OTU1391	2395	1846	1118	3432	3907	1247	1465	1601	1006	k__Bacteria; p__Actinobacteria; c__Actinomycetia; o__Geodermatophilales; f__Geodermatophilaceae; g__Modestobacter; s__Modestobacter marinus
OTU1392	3085	2132	1825	7033	5280	2128	2204	2050	1458	k__Bacteria; p__Actinobacteria; c__Actinomycetia; o__Geodermatophilales; f__Geodermatophilaceae; g__Geodermatophilus; s__Geodermatophilus obscurus
OTU1393	361	124	97	249	0	0	0	0	54	k__Bacteria; p__Actinobacteria; c__Actinomycetia; o__Jiangellales; f__Jiangellaceae; g__Jiangella; s__Jiangella sp. DSM 45060
OTU1394	67	93	85	280	122	0	0	110	57	k__Bacteria; p__Actinobacteria; c__Actinomycetia; o__Jiangellales; f__Jiangellaceae; g__Jiangella; s__Jiangella alkaliphila
OTU1395	269	554	317	0	250	0	0	0	0	k__Bacteria; p__Actinobacteria; c__Actinomycetia; o__Actinomycetales; f__Actinomycetaceae; g__Flaviflexus; s__Flaviflexus sp. dk850
OTU1396	32	26	44	0	0	0	0	0	0	k__Bacteria; p__Actinobacteria; c__Actinomycetia; o__Actinomycetales; f__Actinomycetaceae; g__Schaalia; s__Schaalia sp. JY-X169
OTU1397	112	139	100	636	327	169	397	494	249	k__Bacteria; p__Actinobacteria; c__Actinomycetia; o__Frankiales; f__Frankiaceae; g__Frankia; s__Frankia inefficax
OTU1398	57	71	69	9545	14592	17756	22059	24734	8501	k__Bacteria; p__Actinobacteria; c__Actinomycetia; o__Catenulisporales; f__Catenulisporaceae; g__Catenulispora; s__Catenulispora acidiphila
OTU1399	3745	3140	2851	718	770	393	970	1232	1292	k__Bacteria; p__Actinobacteria; c__Acidimicrobiia; o__Acidimicrobiales; f__Iamiaceae; g__Aquihabitans; s__Aquihabitans sp. G128
OTU1400	1871	1755	1620	447	398	185	396	326	490	k__Bacteria; p__Actinobacteria; c__Acidimicrobiia; o__Acidimicrobiales; f__Iamiaceae; g__Aquihabitans; s__Aquihabitans sp. Kera 3
OTU1401	4858	3846	4368	751	484	276	395	436	588	k__Bacteria; p__Actinobacteria; c__Acidimicrobiia; o__Acidimicrobiales; f__Iamiaceae; g__Actinomarinicola; s__Actinomarinicola tropica
OTU1402	4142	5789	5182	345	281	223	302	328	471	k__Bacteria; p__Actinobacteria; c__Acidimicrobiia; o__Acidimicrobiales; f__Iamiaceae; g__Iamia; s__Iamia sp. SCSIO 61187
OTU1403	728	780	748	0	82	42	81	92	124	k__Bacteria; p__Actinobacteria; c__Acidimicrobiia; o__Acidimicrobiales; f__Ilumatobacteraceae; g__Ilumatobacter; s__Ilumatobacter coccineus
OTU1404	4636	3949	3035	3349	3258	1945	3500	4112	4753	k__Bacteria; p__Actinobacteria; c__Thermoleophilia; o__Solirubrobacterales; f__Conexibacteraceae; g__Conexibacter; s__Conexibacter sp. SYSU D00693
OTU1405	6515	5335	4464	5228	3538	2369	3426	3955	4609	k__Bacteria; p__Actinobacteria; c__Thermoleophilia; o__Solirubrobacterales; f__Conexibacteraceae; g__Conexibacter; s__Conexibacter woesei
OTU1406	1809	1707	1681	638	568	313	456	589	747	k__Bacteria; p__Actinobacteria; c__Thermoleophilia; o__Miltoncostaeales; f__Miltoncostaeaceae; g__Miltoncostaea; s__Miltoncostaea oceani
OTU1407	2348	1855	1592	1260	1075	785	879	819	1239	k__Bacteria; p__Actinobacteria; c__Thermoleophilia; o__Miltoncostaeales; f__Miltoncostaeaceae; g__Miltoncostaea; s__Miltoncostaea marina
OTU1408	5020	4547	4032	7122	7392	4065	6287	7128	8332	k__Bacteria; p__Actinobacteria; c__Rubrobacteria; o__Rubrobacterales; f__Baekduiaceae; g__Baekduia; s__Baekduia soli
OTU1409	30	25	18	23	18	0	17	18	21	k__Bacteria; p__Actinobacteria; c__Rubrobacteria; o__Rubrobacterales; f__Rubrobacteraceae; g__Rubrobacter; s__Rubrobacter tropicus
OTU1410	31	24	36	0	0	0	16	16	19	k__Bacteria; p__Actinobacteria; c__Rubrobacteria; o__Rubrobacterales; f__Rubrobacteraceae; g__Rubrobacter; s__Rubrobacter marinus
OTU1411	29	35	28	87	61	0	43	73	61	k__Bacteria; p__Actinobacteria; c__Rubrobacteria; o__Rubrobacterales; f__Rubrobacteraceae; g__Rubrobacter; s__Rubrobacter xylanophilus
OTU1412	45	0	0	0	0	0	0	0	0	k__Bacteria; p__Actinobacteria; c__Nitriliruptoria; o__Egicoccales; f__Egicoccaceae; g__Egicoccus; s__Egicoccus halophilus
OTU1413	30	30	0	0	46	0	47	0	75	k__Bacteria; p__Actinobacteria; c__Nitriliruptoria; o__Egibacterales; f__Egibacteraceae; g__Egibacter; s__Egibacter rhizosphaerae
OTU1414	12192	4354	2332	21162	28694	90222	8389	11472	6882	k__Bacteria; p__Firmicutes; c__Bacilli; o__Bacillales; f__Bacillaceae; g__Priestia; s__Priestia megaterium
OTU1415	755	586	371	2881	1538	1240	985	1414	1075	k__Bacteria; p__Firmicutes; c__Bacilli; o__Bacillales; f__Bacillaceae; g__Bacillus; s__Bacillus mycoides
OTU1416	2510	2422	14089	11328	9484	4395	3927	3587	2201	k__Bacteria; p__Firmicutes; c__Bacilli; o__Bacillales; f__Bacillaceae; g__Bacillus; s__Bacillus cereus
OTU1417	184	578	147	2060	1706	481	982	1163	406	k__Bacteria; p__Firmicutes; c__Bacilli; o__Bacillales; f__Bacillaceae; g__Bacillus; s__Bacillus pseudomycoides
OTU1418	1126	12997	982	4213	25706	836	1535	0	754	k__Bacteria; p__Firmicutes; c__Bacilli; o__Bacillales; f__Bacillaceae; g__Bacillus; s__Bacillus thuringiensis
OTU1419	1892	1036	467	1964	2799	780	0	0	284	k__Bacteria; p__Firmicutes; c__Bacilli; o__Bacillales; f__Bacillaceae; g__Bacillus; s__Bacillus altitudinis
OTU1420	1163	1155	224	252	0	0	162	210	74	k__Bacteria; p__Firmicutes; c__Bacilli; o__Bacillales; f__Bacillaceae; g__Bacillus; s__Bacillus paralicheniformis
OTU1421	158	96	59	1187	557	253	182	176	161	k__Bacteria; p__Firmicutes; c__Bacilli; o__Bacillales; f__Bacillaceae; g__Bacillus; s__Bacillus sp. S3
OTU1422	623	302	150	0	0	212	0	0	0	k__Bacteria; p__Firmicutes; c__Bacilli; o__Bacillales; f__Bacillaceae; g__Bacillus; s__Bacillus pumilus
OTU1423	98	74	41	176	79	49	162	171	103	k__Bacteria; p__Firmicutes; c__Bacilli; o__Bacillales; f__Bacillaceae; g__Bacillus; s__Bacillus aquiflavi
OTU1424	196	70	0	0	0	0	0	0	0	k__Bacteria; p__Firmicutes; c__Bacilli; o__Bacillales; f__Bacillaceae; g__Bacillus; s__Bacillus glycinifermentans
OTU1425	144	124	114	202	115	61	58	130	70	k__Bacteria; p__Firmicutes; c__Bacilli; o__Bacillales; f__Bacillaceae; g__Bacillus; s__Bacillus [Brevibacterium] frigoritolerans
OTU1426	75	0	0	0	0	243	0	0	0	k__Bacteria; p__Firmicutes; c__Bacilli; o__Bacillales; f__Bacillaceae; g__Bacillus; s__Bacillus smithii
OTU1427	3877	1356	662	3782	1953	732	1489	1958	1040	k__Bacteria; p__Firmicutes; c__Bacilli; o__Bacillales; f__Bacillaceae; g__Peribacillus; s__Peribacillus asahii
OTU1428	1536	1124	737	8368	2585	1612	3134	4358	2837	k__Bacteria; p__Firmicutes; c__Bacilli; o__Bacillales; f__Bacillaceae; g__Peribacillus; s__Peribacillus butanolivorans
OTU1429	825	207	72	767	333	400	64	93	0	k__Bacteria; p__Firmicutes; c__Bacilli; o__Bacillales; f__Bacillaceae; g__Heyndrickxia; s__Heyndrickxia oleronia
OTU1430	611	888	445	128	0	92	0	0	34	k__Bacteria; p__Firmicutes; c__Bacilli; o__Bacillales; f__Bacillaceae; g__Rossellomorea; s__Rossellomorea vietnamensis
OTU1431	97	71	65	172	224	151	0	0	68	k__Bacteria; p__Firmicutes; c__Bacilli; o__Bacillales; f__Bacillaceae; g__Rossellomorea; s__Rossellomorea marisflavi
OTU1432	450	391	253	3552	1367	492	374	623	416	k__Bacteria; p__Firmicutes; c__Bacilli; o__Bacillales; f__Bacillaceae; g__Anoxybacillus; s__Anoxybacillus sediminis
OTU1433	245	230	103	1367	1562	654	718	905	425	k__Bacteria; p__Firmicutes; c__Bacilli; o__Bacillales; f__Bacillaceae; g__Neobacillus; s__Neobacillus drentensis
OTU1434	124	128	66	225	0	0	0	0	49	k__Bacteria; p__Firmicutes; c__Bacilli; o__Bacillales; f__Bacillaceae; g__Cytobacillus; s__Cytobacillus oceanisediminis
OTU1435	90	65	0	0	0	0	0	0	0	k__Bacteria; p__Firmicutes; c__Bacilli; o__Bacillales; f__Bacillaceae; g__Cytobacillus; s__Cytobacillus ciccensis
OTU1436	196	86	39	120	0	66	98	103	108	k__Bacteria; p__Firmicutes; c__Bacilli; o__Bacillales; f__Bacillaceae; g__Caldibacillus; s__Caldibacillus thermoamylovorans
OTU1437	142	78	26	135	70	0	0	0	19	k__Bacteria; p__Firmicutes; c__Bacilli; o__Bacillales; f__Bacillaceae; g__Alkalihalobacillus; s__Alkalihalobacillus clausii
OTU1438	49	0	0	102	137	47	33	68	40	k__Bacteria; p__Firmicutes; c__Bacilli; o__Bacillales; f__Bacillaceae; g__Alkalihalobacillus; s__Alkalihalobacillus miscanthi
OTU1439	168	334	167	57	0	57	0	39	202	k__Bacteria; p__Firmicutes; c__Bacilli; o__Bacillales; f__Bacillaceae; g__Fictibacillus; s__Fictibacillus arsenicus
OTU1440	118	0	0	122	0	86	0	0	0	k__Bacteria; p__Firmicutes; c__Bacilli; o__Bacillales; f__Bacillaceae; g__Niallia; s__Niallia circulans
OTU1441	104	69	70	160	189	33	55	74	93	k__Bacteria; p__Firmicutes; c__Bacilli; o__Bacillales; f__Bacillaceae; g__Terribacillus; s__Terribacillus goriensis
OTU1442	97	111	0	180	0	0	0	0	113	k__Bacteria; p__Firmicutes; c__Bacilli; o__Bacillales; f__Bacillaceae; g__Aeribacillus; s__Aeribacillus pallidus
OTU1443	75	59	22	482	468	153	50	85	52	k__Bacteria; p__Firmicutes; c__Bacilli; o__Bacillales; f__Bacillaceae; g__Lederbergia; s__Lederbergia lenta
OTU1444	45	40	25	0	0	0	0	0	0	k__Bacteria; p__Firmicutes; c__Bacilli; o__Bacillales; f__Bacillaceae; g__Virgibacillus; s__Virgibacillus phasianinus
OTU1445	4878	1557	676	2056	3886	4866	4652	1449	712	k__Bacteria; p__Firmicutes; c__Bacilli; o__Bacillales; f__Staphylococcaceae; g__Staphylococcus; s__Staphylococcus aureus
OTU1446	180	0	0	0	265	0	0	0	0	k__Bacteria; p__Firmicutes; c__Bacilli; o__Bacillales; f__Staphylococcaceae; g__Staphylococcus; s__Staphylococcus equorum
OTU1447	163	0	0	0	0	0	174	196	56	k__Bacteria; p__Firmicutes; c__Bacilli; o__Bacillales; f__Staphylococcaceae; g__Staphylococcus; s__Staphylococcus capitis
OTU1448	503	480	895	0	0	0	0	0	0	k__Bacteria; p__Firmicutes; c__Bacilli; o__Bacillales; f__Staphylococcaceae; g__Jeotgalicoccus; s__Jeotgalicoccus sp. WY2
OTU1449	42	34	76	0	0	0	0	0	0	k__Bacteria; p__Firmicutes; c__Bacilli; o__Bacillales; f__Staphylococcaceae; g__Jeotgalicoccus; s__Jeotgalicoccus saudimassiliensis
OTU1450	345	337	148	0	0	0	0	0	0	k__Bacteria; p__Firmicutes; c__Bacilli; o__Bacillales; f__Staphylococcaceae; g__Mammaliicoccus; s__Mammaliicoccus lentus
OTU1451	845	765	512	2666	741	443	539	800	566	k__Bacteria; p__Firmicutes; c__Bacilli; o__Bacillales; f__Planococcaceae; g__Ureibacillus; s__Ureibacillus thermosphaericus
OTU1452	63	107	0	0	0	0	0	102	62	k__Bacteria; p__Firmicutes; c__Bacilli; o__Bacillales; f__Planococcaceae; g__Ureibacillus; s__Ureibacillus thermophilus
OTU1453	289	162	0	0	0	0	0	0	0	k__Bacteria; p__Firmicutes; c__Bacilli; o__Bacillales; f__Planococcaceae; g__Planococcus; s__Planococcus sp. 107-1
OTU1454	29	0	0	0	0	0	0	0	0	k__Bacteria; p__Firmicutes; c__Bacilli; o__Bacillales; f__Planococcaceae; g__Planococcus; s__Planococcus massiliensis
OTU1455	48	56	0	0	0	0	0	0	0	k__Bacteria; p__Firmicutes; c__Bacilli; o__Bacillales; f__Planococcaceae; g__Planococcus; s__Planococcus glaciei
OTU1456	139	220	86	611	296	145	148	187	137	k__Bacteria; p__Firmicutes; c__Bacilli; o__Bacillales; f__Planococcaceae; g__Solibacillus; s__Solibacillus silvestris
OTU1457	45	51	61	744	875	199	107	174	134	k__Bacteria; p__Firmicutes; c__Bacilli; o__Bacillales; f__Planococcaceae; g__Sporosarcina; s__Sporosarcina sp. Marseille-Q4063
OTU1458	69	72	75	0	0	0	0	0	52	k__Bacteria; p__Firmicutes; c__Bacilli; o__Bacillales; f__Planococcaceae; g__Sporosarcina; s__Sporosarcina ureae
OTU1459	639	456	326	104	0	0	454	687	371	k__Bacteria; p__Firmicutes; c__Bacilli; o__Bacillales; f__Thermoactinomycetaceae; g__Novibacillus; s__Novibacillus thermophilus
OTU1460	213	87	85	121	55	0	45	91	81	k__Bacteria; p__Firmicutes; c__Bacilli; o__Bacillales; f__Thermoactinomycetaceae; g__Laceyella; s__Laceyella sacchari
OTU1461	114	81	70	133	71	23	62	86	96	k__Bacteria; p__Firmicutes; c__Bacilli; o__Bacillales; f__Thermoactinomycetaceae; g__Kroppenstedtia; s__Kroppenstedtia eburnea
OTU1462	28	20	17	20	0	0	0	0	0	k__Bacteria; p__Firmicutes; c__Bacilli; o__Bacillales; f__Thermoactinomycetaceae; g__Kroppenstedtia; s__Kroppenstedtia pulmonis
OTU1463	134	102	61	747	264	98	181	234	177	k__Bacteria; p__Firmicutes; c__Bacilli; o__Bacillales; f__Thermoactinomycetaceae; g__Thermoactinomyces; s__Thermoactinomyces vulgaris
OTU1464	190	0	131	215	183	120	0	0	59	k__Bacteria; p__Firmicutes; c__Bacilli; o__Bacillales; f__Paenibacillaceae; g__Paenibacillus; s__Paenibacillus sp. JNUCC-32
OTU1465	66	85	123	0	0	0	0	56	30	k__Bacteria; p__Firmicutes; c__Bacilli; o__Bacillales; f__Paenibacillaceae; g__Paenibacillus; s__Paenibacillus sp. JZ16
OTU1466	54	21	20	143	146	63	52	47	46	k__Bacteria; p__Firmicutes; c__Bacilli; o__Bacillales; f__Paenibacillaceae; g__Paenibacillus; s__Paenibacillus sp. DCT19
OTU1467	22	0	0	60	44	56	58	90	55	k__Bacteria; p__Firmicutes; c__Bacilli; o__Bacillales; f__Paenibacillaceae; g__Paenibacillus; s__Paenibacillus sp. HWE-109
OTU1468	63	115	0	0	0	0	0	0	0	k__Bacteria; p__Firmicutes; c__Bacilli; o__Bacillales; f__Paenibacillaceae; g__Paenibacillus; s__Paenibacillus sp. Y412MC10
OTU1469	77	22	0	37	40	22	0	0	0	k__Bacteria; p__Firmicutes; c__Bacilli; o__Bacillales; f__Paenibacillaceae; g__Paenibacillus; s__Paenibacillus cellulositrophicus
OTU1470	63	39	19	0	0	0	0	0	0	k__Bacteria; p__Firmicutes; c__Bacilli; o__Bacillales; f__Paenibacillaceae; g__Paenibacillus; s__Paenibacillus ihbetae
OTU1471	63	58	43	57	0	0	172	214	352	k__Bacteria; p__Firmicutes; c__Bacilli; o__Bacillales; f__Paenibacillaceae; g__Paenibacillus; s__Paenibacillus odorifer
OTU1472	83	85	56	208	375	74	102	187	193	k__Bacteria; p__Firmicutes; c__Bacilli; o__Bacillales; f__Paenibacillaceae; g__Paenibacillus; s__Paenibacillus xylanexedens
OTU1473	43	0	45	85	0	36	0	25	0	k__Bacteria; p__Firmicutes; c__Bacilli; o__Bacillales; f__Paenibacillaceae; g__Paenibacillus; s__Paenibacillus xylanilyticus
OTU1474	67	0	155	265	295	0	103	102	0	k__Bacteria; p__Firmicutes; c__Bacilli; o__Bacillales; f__Paenibacillaceae; g__Paenibacillus; s__Paenibacillus agaridevorans
OTU1475	180	177	83	230	79	0	0	110	0	k__Bacteria; p__Firmicutes; c__Bacilli; o__Bacillales; f__Paenibacillaceae; g__Brevibacillus; s__Brevibacillus agri
OTU1476	125	178	106	238	147	103	44	29	75	k__Bacteria; p__Firmicutes; c__Bacilli; o__Bacillales; f__Paenibacillaceae; g__Thermobacillus; s__Thermobacillus composti
OTU1477	159	379	135	146	0	96	0	0	89	k__Bacteria; p__Firmicutes; c__Bacilli; o__Bacillales; f__Alicyclobacillaceae; g__Tumebacillus; s__Tumebacillus avium
OTU1478	338	501	355	0	166	0	0	0	0	k__Bacteria; p__Firmicutes; c__Bacilli; o__Lactobacillales; f__Carnobacteriaceae; g__Jeotgalibaca; s__Jeotgalibaca porci
OTU1479	216	314	242	0	0	0	0	0	0	k__Bacteria; p__Firmicutes; c__Bacilli; o__Lactobacillales; f__Enterococcaceae; g__Enterococcus; s__Enterococcus cecorum
OTU1480	119	0	58	0	0	0	0	0	0	k__Bacteria; p__Firmicutes; c__Bacilli; o__Lactobacillales; f__Lactobacillaceae; g__Ligilactobacillus; s__Ligilactobacillus salivarius
OTU1481	1270	888	527	0	0	0	403	477	307	k__Bacteria; p__Firmicutes; c__Erysipelotrichia; o__Erysipelotrichales; f__Turicibacteraceae; g__Turicibacter; s__Turicibacter sp. TJ11
OTU1482	476	586	0	2466	2455	702	930	595	401	k__Bacteria; p__Firmicutes; c__Erysipelotrichia; o__Erysipelotrichales; f__Turicibacteraceae; g__Turicibacter; s__Turicibacter sp. H121
OTU1483	29	38	27	74	62	0	25	0	0	k__Bacteria; p__Firmicutes; c__Erysipelotrichia; o__Erysipelotrichales; f__Turicibacteraceae; g__Turicibacter; s__Turicibacter sanguinis
OTU1484	95	127	56	718	562	155	103	181	119	k__Bacteria; p__Firmicutes; c__Clostridia; o__Eubacteriales; f__Clostridiaceae; g__Clostridium; s__Clostridium saccharobutylicum
OTU1485	78	195	99	78	60	0	69	0	88	k__Bacteria; p__Firmicutes; c__Clostridia; o__Eubacteriales; f__Clostridiaceae; g__Clostridium; s__Clostridium perfringens
OTU1486	32	47	0	37	156	101	0	0	0	k__Bacteria; p__Firmicutes; c__Clostridia; o__Eubacteriales; f__Clostridiaceae; g__Clostridium; s__Clostridium tetani
OTU1487	199	0	0	842	694	176	235	220	213	k__Bacteria; p__Firmicutes; c__Clostridia; o__Eubacteriales; f__Clostridiaceae; g__Clostridium; s__Clostridium beijerinckii
OTU1488	30	0	0	155	147	47	62	69	55	k__Bacteria; p__Firmicutes; c__Clostridia; o__Eubacteriales; f__Clostridiaceae; g__Clostridium; s__Clostridium intestinale
OTU1489	26	0	57	30	31	0	30	0	0	k__Bacteria; p__Firmicutes; c__Clostridia; o__Eubacteriales; f__Clostridiaceae; g__Clostridium; s__Clostridium butyricum
OTU1490	39	80	0	0	0	0	45	0	43	k__Bacteria; p__Firmicutes; c__Clostridia; o__Eubacteriales; f__Clostridiaceae; g__Clostridium; s__Clostridium cochlearium
OTU1491	346	250	116	702	667	204	124	221	117	k__Bacteria; p__Firmicutes; c__Clostridia; o__Eubacteriales; f__Lachnospiraceae; g__Herbinix; s__Herbinix luporum
OTU1492	38	0	0	0	0	0	0	0	0	k__Bacteria; p__Firmicutes; c__Clostridia; o__Eubacteriales; f__Lachnospiraceae; g__Blautia; s__Blautia producta
OTU1493	34	22	0	36	27	15	0	18	0	k__Bacteria; p__Firmicutes; c__Clostridia; o__Eubacteriales; f__Lachnospiraceae; g__Anaerocolumna; s__Anaerocolumna cellulosilytica
OTU1494	138	0	0	220	184	268	145	217	1103	k__Bacteria; p__Firmicutes; c__Clostridia; o__Eubacteriales; f__Oscillospiraceae; g__Faecalibacterium; s__Faecalibacterium prausnitzii
OTU1495	133	193	98	325	364	188	0	0	0	k__Bacteria; p__Firmicutes; c__Clostridia; o__Eubacteriales; f__Oscillospiraceae; g__Acetivibrio; s__Acetivibrio saccincola
OTU1496	34	0	0	0	0	0	0	0	0	k__Bacteria; p__Firmicutes; c__Clostridia; o__Eubacteriales; f__Oscillospiraceae; g__Ruminiclostridium; s__Ruminiclostridium herbifermentans
OTU1497	25	0	0	0	0	0	0	0	0	k__Bacteria; p__Firmicutes; c__Clostridia; o__Eubacteriales; f__Oscillospiraceae; g__Caproicibacterium; s__Caproicibacterium amylolyticum
OTU1498	246	199	145	288	314	117	165	68	0	k__Bacteria; p__Firmicutes; c__Clostridia; o__Eubacteriales; f__Peptostreptococcaceae; g__Romboutsia; s__Romboutsia ilealis
OTU1499	39	0	18	0	0	0	81	0	0	k__Bacteria; p__Firmicutes; c__Clostridia; o__Eubacteriales; f__Peptostreptococcaceae; g__Terrisporobacter; s__Terrisporobacter sp. MCA3
OTU1500	71	61	67	36	22	0	18	26	39	k__Bacteria; p__Firmicutes; c__Clostridia; o__Eubacteriales; f__Symbiobacteriaceae; g__Symbiobacterium; s__Symbiobacterium thermophilum
OTU1501	41	76	54	0	0	0	35	29	27	k__Bacteria; p__Firmicutes; c__Tissierellia; o__Tissierellales; f__Tissierellaceae; g__Schnuerera; s__Schnuerera ultunensis
OTU1502	30	0	0	0	0	0	0	0	0	k__Bacteria; p__Firmicutes; c__Tissierellia; o__Tissierellales; f__Tissierellaceae; g__Tissierella; s__Tissierella sp. JN-28
OTU1503	4788	4209	5589	0	0	0	0	13	0	k__Bacteria; p__Cyanobacteria; c__; o__Oscillatoriales; f__Coleofasciculaceae; g__Geitlerinema; s__Geitlerinema sp. PCC 7407
OTU1504	31	370	526	0	0	0	4107	4871	344	k__Bacteria; p__Cyanobacteria; c__; o__Oscillatoriales; f__Coleofasciculaceae; g__Allocoleopsis; s__Allocoleopsis franciscana
OTU1505	166	1531	1259	414	1973	2526	13959	16341	12465	k__Bacteria; p__Cyanobacteria; c__; o__Oscillatoriales; f__Oscillatoriaceae; g__Oscillatoria; s__Oscillatoria nigro-viridis
OTU1506	142	133	587	0	0	0	0	0	0	k__Bacteria; p__Cyanobacteria; c__; o__Oscillatoriales; f__Oscillatoriaceae; g__Oscillatoria; s__Oscillatoria acuminata
OTU1507	1634	1128	888	0	0	0	0	0	40	k__Bacteria; p__Cyanobacteria; c__; o__Synechococcales; f__Synechococcaceae; g__Synechococcus; s__Synechococcus sp. NIES-970
OTU1508	405	353	298	75	112	88	138	132	140	k__Bacteria; p__Cyanobacteria; c__; o__Pseudanabaenales; f__Leptolyngbyaceae; g__Leptolyngbya; s__Leptolyngbya sp. 7M
OTU1509	769	447	323	152	157	121	101	196	113	k__Bacteria; p__Cyanobacteria; c__; o__Pseudanabaenales; f__Leptolyngbyaceae; g__Leptolyngbya; s__Leptolyngbya sp. 15MV
OTU1510	299	484	269	204	217	350	168	161	134	k__Bacteria; p__Cyanobacteria; c__; o__Nostocales; f__Nostocaceae; g__Nostoc; s__Nostoc sp. NIES-4103
OTU1511	48	169	274	0	0	0	0	0	0	k__Bacteria; p__Cyanobacteria; c__; o__Nostocales; f__Nostocaceae; g__Nostoc; s__Nostoc edaphicum
OTU1512	53	81	25	0	0	0	0	0	0	k__Bacteria; p__Cyanobacteria; c__; o__Nostocales; f__Nostocaceae; g__Nostoc; s__Nostoc flagelliforme
OTU1513	36	43	24	0	0	0	0	0	0	k__Bacteria; p__Cyanobacteria; c__; o__Nostocales; f__Nostocaceae; g__Cylindrospermum; s__Cylindrospermum stagnale
OTU1514	49	16	11	0	0	0	0	0	0	k__Bacteria; p__Cyanobacteria; c__; o__Chroococcidiopsidales; f__Chroococcidiopsidaceae; g__Chroococcidiopsis; s__Chroococcidiopsis thermalis
OTU1515	246	204	178	0	0	0	0	0	0	k__Bacteria; p__Chloroflexi; c__Caldilineae; o__Caldilineales; f__Caldilineaceae; g__Caldilinea; s__Caldilinea aerophila
OTU1516	159	86	115	0	0	0	0	11	0	k__Bacteria; p__Chloroflexi; c__Anaerolineae; o__Anaerolineales; f__Anaerolineaceae; g__Anaerolinea; s__Anaerolinea sp. 'rifampicinis'
OTU1517	12	10	0	39	46	24	0	0	0	k__Bacteria; p__Chloroflexi; c__Anaerolineae; o__Anaerolineales; f__Anaerolineaceae; g__Anaerolinea; s__Anaerolinea thermophila
OTU1518	157	119	134	131	113	76	72	86	104	k__Bacteria; p__Chloroflexi; c__Tepidiformia; o__Tepidiformales; f__Tepidiformaceae; g__Tepidiforma; s__Tepidiforma bonchosmolovskayae
OTU1519	114	83	179	14	11	0	0	0	13	k__Bacteria; p__Chloroflexi; c__Ardenticatenia; o__Ardenticatenales; f__Ardenticatenaceae; g__Candidatus Promineofilum; s__Candidatus Promineofilum breve
OTU1520	78	74	71	568	535	262	193	212	224	k__Bacteria; p__Chloroflexi; c__Ktedonobacteria; o__Ktedonobacterales; f__Ktedonosporobacteraceae; g__Ktedonosporobacter; s__Ktedonosporobacter rubrisoli
OTU1521	51	68	53	55	39	30	39	51	44	k__Bacteria; p__Chloroflexi; c__Thermomicrobia; o__Sphaerobacterales; f__Sphaerobacteraceae; g__Sphaerobacter; s__Sphaerobacter thermophilus
OTU1522	60	34	39	25	45	29	52	48	64	k__Bacteria; p__Armatimonadetes; c__Fimbriimonadia; o__Fimbriimonadales; f__Fimbriimonadaceae; g__Fimbriimonas; s__Fimbriimonas ginsengisoli
OTU1523	15	20	36	0	19	0	0	0	0	k__Bacteria; p__Deinococcus-Thermus; c__Deinococci; o__Trueperales; f__Trueperaceae; g__Truepera; s__Truepera radiovictrix
OTU1524	4429	676	615	105	0	0	0	0	61	k__Bacteria; p__Bacteroidetes; c__Flavobacteriia; o__Flavobacteriales; f__Flavobacteriaceae; g__Flavobacterium; s__Flavobacterium sp. KSM-R2A25
OTU1525	4944	749	680	0	0	0	0	0	52	k__Bacteria; p__Bacteroidetes; c__Flavobacteriia; o__Flavobacteriales; f__Flavobacteriaceae; g__Flavobacterium; s__Flavobacterium sp. KSM-R2A30
OTU1526	1384	826	1001	0	0	0	0	0	0	k__Bacteria; p__Bacteroidetes; c__Flavobacteriia; o__Flavobacteriales; f__Flavobacteriaceae; g__Flavobacterium; s__Flavobacterium sp. I3-2
OTU1527	348	0	0	0	0	0	0	0	0	k__Bacteria; p__Bacteroidetes; c__Flavobacteriia; o__Flavobacteriales; f__Flavobacteriaceae; g__Flavobacterium; s__Flavobacterium sp. KK2020170
OTU1528	34	50	74	68	92	115	817	995	1275	k__Bacteria; p__Bacteroidetes; c__Flavobacteriia; o__Flavobacteriales; f__Flavobacteriaceae; g__Flavobacterium; s__Flavobacterium sp. M31R6
OTU1529	601	599	1005	0	0	0	20	0	68	k__Bacteria; p__Bacteroidetes; c__Flavobacteriia; o__Flavobacteriales; f__Flavobacteriaceae; g__Flavobacterium; s__Flavobacterium alkalisoli
OTU1530	445	138	0	0	0	0	0	0	0	k__Bacteria; p__Bacteroidetes; c__Flavobacteriia; o__Flavobacteriales; f__Flavobacteriaceae; g__Flavobacterium; s__Flavobacterium haoranii
OTU1531	144	559	407	35	98	78	113	139	67	k__Bacteria; p__Bacteroidetes; c__Flavobacteriia; o__Flavobacteriales; f__Flavobacteriaceae; g__Flavobacterium; s__Flavobacterium commune
OTU1532	95	0	33	40	37	0	0	0	0	k__Bacteria; p__Bacteroidetes; c__Flavobacteriia; o__Flavobacteriales; f__Flavobacteriaceae; g__Flavobacterium; s__Flavobacterium inviolabile
OTU1533	119	239	974	497	554	460	1590	1821	1141	k__Bacteria; p__Bacteroidetes; c__Flavobacteriia; o__Flavobacteriales; f__Flavobacteriaceae; g__Flavobacterium; s__Flavobacterium nitrogenifigens
OTU1534	63	34	32	0	0	0	0	0	0	k__Bacteria; p__Bacteroidetes; c__Flavobacteriia; o__Flavobacteriales; f__Flavobacteriaceae; g__Flavobacterium; s__Flavobacterium indicum
OTU1535	214	0	0	0	0	0	0	0	0	k__Bacteria; p__Bacteroidetes; c__Flavobacteriia; o__Flavobacteriales; f__Flavobacteriaceae; g__Flavobacterium; s__Flavobacterium sediminis
OTU1536	70	93	146	682	515	480	569	612	350	k__Bacteria; p__Bacteroidetes; c__Flavobacteriia; o__Flavobacteriales; f__Flavobacteriaceae; g__Flavobacterium; s__Flavobacterium johnsoniae
OTU1537	41	77	36	30	56	82	2701	2787	350	k__Bacteria; p__Bacteroidetes; c__Flavobacteriia; o__Flavobacteriales; f__Flavobacteriaceae; g__Flavobacterium; s__Flavobacterium gilvum
OTU1538	26	0	0	0	24	0	22	0	22	k__Bacteria; p__Bacteroidetes; c__Flavobacteriia; o__Flavobacteriales; f__Flavobacteriaceae; g__Flavobacterium; s__Flavobacterium sangjuense
OTU1539	48	431	260	543	364	294	1990	2345	9168	k__Bacteria; p__Bacteroidetes; c__Flavobacteriia; o__Flavobacteriales; f__Flavobacteriaceae; g__Flavobacterium; s__Flavobacterium anhuiense
OTU1540	37	0	0	0	0	0	0	0	0	k__Bacteria; p__Bacteroidetes; c__Flavobacteriia; o__Flavobacteriales; f__Flavobacteriaceae; g__Flavobacterium; s__Flavobacterium jumunjinense
OTU1541	3929	2450	3024	156	907	120	0	0	0	k__Bacteria; p__Bacteroidetes; c__Flavobacteriia; o__Flavobacteriales; f__Flavobacteriaceae; g__Arenibacter; s__Arenibacter algicola
OTU1542	311	242	198	77	398	66	0	0	0	k__Bacteria; p__Bacteroidetes; c__Flavobacteriia; o__Flavobacteriales; f__Flavobacteriaceae; g__Aequorivita; s__Aequorivita sp. H23M31
OTU1543	1157	777	1036	63	196	0	0	0	0	k__Bacteria; p__Bacteroidetes; c__Flavobacteriia; o__Flavobacteriales; f__Flavobacteriaceae; g__Aequorivita; s__Aequorivita sublithincola
OTU1544	1366	696	779	0	298	0	0	0	0	k__Bacteria; p__Bacteroidetes; c__Flavobacteriia; o__Flavobacteriales; f__Flavobacteriaceae; g__Amniculibacterium; s__Amniculibacterium sp. G2-70
OTU1545	1326	838	391	1368	4917	1445	0	0	0	k__Bacteria; p__Bacteroidetes; c__Flavobacteriia; o__Flavobacteriales; f__Flavobacteriaceae; g__Myroides; s__Myroides odoratimimus
OTU1546	510	767	1061	0	0	0	0	0	0	k__Bacteria; p__Bacteroidetes; c__Flavobacteriia; o__Flavobacteriales; f__Flavobacteriaceae; g__Muricauda; s__Muricauda aquimarina
OTU1547	54	81	92	0	0	0	0	0	0	k__Bacteria; p__Bacteroidetes; c__Flavobacteriia; o__Flavobacteriales; f__Flavobacteriaceae; g__Muricauda; s__Muricauda ruestringensis
OTU1548	434	571	849	0	0	0	0	0	0	k__Bacteria; p__Bacteroidetes; c__Flavobacteriia; o__Flavobacteriales; f__Flavobacteriaceae; g__Muricauda; s__Muricauda oceani
OTU1549	248	0	0	0	0	0	0	0	0	k__Bacteria; p__Bacteroidetes; c__Flavobacteriia; o__Flavobacteriales; f__Flavobacteriaceae; g__Leeuwenhoekiella; s__Leeuwenhoekiella palythoae
OTU1550	175	0	0	0	0	0	0	0	0	k__Bacteria; p__Bacteroidetes; c__Flavobacteriia; o__Flavobacteriales; f__Flavobacteriaceae; g__Nonlabens; s__Nonlabens spongiae
OTU1551	153	117	0	0	163	0	0	0	0	k__Bacteria; p__Bacteroidetes; c__Flavobacteriia; o__Flavobacteriales; f__Flavobacteriaceae; g__Oceanihabitans; s__Oceanihabitans sp. IOP_32
OTU1552	115	0	85	0	0	0	0	0	0	k__Bacteria; p__Bacteroidetes; c__Flavobacteriia; o__Flavobacteriales; f__Flavobacteriaceae; g__Costertonia; s__Costertonia aggregata
OTU1553	115	91	116	0	42	0	0	0	0	k__Bacteria; p__Bacteroidetes; c__Flavobacteriia; o__Flavobacteriales; f__Flavobacteriaceae; g__Mariniflexile; s__Mariniflexile sp. TRM1-10
OTU1554	77	0	50	0	0	0	0	0	0	k__Bacteria; p__Bacteroidetes; c__Flavobacteriia; o__Flavobacteriales; f__Flavobacteriaceae; g__Seonamhaeicola; s__Seonamhaeicola sp. S2-3
OTU1555	467	214	251	0	244	0	0	0	0	k__Bacteria; p__Bacteroidetes; c__Flavobacteriia; o__Flavobacteriales; f__Weeksellaceae; g__Chryseobacterium; s__Chryseobacterium sp. POL2
OTU1556	46	239	0	0	0	0	97	111	98	k__Bacteria; p__Bacteroidetes; c__Flavobacteriia; o__Flavobacteriales; f__Weeksellaceae; g__Chryseobacterium; s__Chryseobacterium sp. PCH239
OTU1557	1985	561	262	0	253	188	584	685	226	k__Bacteria; p__Bacteroidetes; c__Flavobacteriia; o__Flavobacteriales; f__Weeksellaceae; g__Chryseobacterium; s__Chryseobacterium indologenes
OTU1558	381	0	0	0	0	0	0	0	0	k__Bacteria; p__Bacteroidetes; c__Flavobacteriia; o__Flavobacteriales; f__Weeksellaceae; g__Chryseobacterium; s__Chryseobacterium taklimakanense
OTU1559	615	270	167	0	326	0	0	0	0	k__Bacteria; p__Bacteroidetes; c__Flavobacteriia; o__Flavobacteriales; f__Weeksellaceae; g__Epilithonimonas; s__Epilithonimonas vandammei
OTU1560	21	14	14	0	0	0	0	0	0	k__Bacteria; p__Bacteroidetes; c__Flavobacteriia; o__Flavobacteriales; f__Weeksellaceae; g__Kaistella; s__Kaistella daneshvariae
OTU1561	728	209	163	0	50	0	75	0	59	k__Bacteria; p__Bacteroidetes; c__Flavobacteriia; o__Flavobacteriales; f__Weeksellaceae; g__Cloacibacterium; s__Cloacibacterium normanense
OTU1562	477	227	229	616	470	0	0	0	0	k__Bacteria; p__Bacteroidetes; c__Flavobacteriia; o__Flavobacteriales; f__Weeksellaceae; g__Riemerella; s__Riemerella anatipestifer
OTU1563	160	50	168	0	86	0	0	62	41	k__Bacteria; p__Bacteroidetes; c__Flavobacteriia; o__Flavobacteriales; f__Weeksellaceae; g__Elizabethkingia; s__Elizabethkingia anophelis
OTU1564	149	149	70	0	0	0	0	0	0	k__Bacteria; p__Bacteroidetes; c__Flavobacteriia; o__Flavobacteriales; f__Weeksellaceae; g__Cruoricaptor; s__Cruoricaptor ignavus
OTU1565	471	277	254	0	50	142	135	385	418	k__Bacteria; p__Bacteroidetes; c__Flavobacteriia; o__Flavobacteriales; f__Crocinitomicaceae; g__Fluviicola; s__Fluviicola taffensis
OTU1566	34	22	23	0	0	0	0	0	0	k__Bacteria; p__Bacteroidetes; c__Flavobacteriia; o__Flavobacteriales; f__Crocinitomicaceae; g__Crocinitomix; s__Crocinitomix sp. GM2_3_6_6
OTU1567	378	81	78	0	0	0	0	0	0	k__Bacteria; p__Bacteroidetes; c__Flavobacteriia; o__Flavobacteriales; f__Schleiferiaceae; g__Croceimicrobium; s__Croceimicrobium hydrocarbonivorans
OTU1568	117	128	151	0	0	0	0	0	0	k__Bacteria; p__Bacteroidetes; c__Flavobacteriia; o__Flavobacteriales; f__Schleiferiaceae; g__Owenweeksia; s__Owenweeksia hongkongensis
OTU1569	4368	1716	1701	0	0	0	350	391	961	k__Bacteria; p__Bacteroidetes; c__Cytophagia; o__Cytophagales; f__Hymenobacteraceae; g__Pontibacter; s__Pontibacter russatus
OTU1570	702	420	430	0	0	0	0	0	0	k__Bacteria; p__Bacteroidetes; c__Cytophagia; o__Cytophagales; f__Hymenobacteraceae; g__Pontibacter; s__Pontibacter pudoricolor
OTU1571	94	45	0	0	0	0	0	0	0	k__Bacteria; p__Bacteroidetes; c__Cytophagia; o__Cytophagales; f__Hymenobacteraceae; g__Pontibacter; s__Pontibacter sp. SGAir0037
OTU1572	298	84	107	0	0	0	0	0	0	k__Bacteria; p__Bacteroidetes; c__Cytophagia; o__Cytophagales; f__Hymenobacteraceae; g__Pontibacter; s__Pontibacter actiniarum
OTU1573	94	28	24	0	0	0	0	0	0	k__Bacteria; p__Bacteroidetes; c__Cytophagia; o__Cytophagales; f__Hymenobacteraceae; g__Pontibacter; s__Pontibacter akesuensis
OTU1574	27	0	0	0	0	0	0	0	0	k__Bacteria; p__Bacteroidetes; c__Cytophagia; o__Cytophagales; f__Hymenobacteraceae; g__Pontibacter; s__Pontibacter korlensis
OTU1575	655	116	86	0	0	0	0	0	0	k__Bacteria; p__Bacteroidetes; c__Cytophagia; o__Cytophagales; f__Cyclobacteriaceae; g__Algoriphagus; s__Algoriphagus sp. Y33
OTU1576	566	98	95	0	0	0	0	0	0	k__Bacteria; p__Bacteroidetes; c__Cytophagia; o__Cytophagales; f__Cyclobacteriaceae; g__Algoriphagus; s__Algoriphagus sp. NBT04N3
OTU1577	609	73	43	0	0	0	0	0	0	k__Bacteria; p__Bacteroidetes; c__Cytophagia; o__Cytophagales; f__Cyclobacteriaceae; g__Algoriphagus; s__Algoriphagus sanaruensis
OTU1578	211	93	68	0	0	0	0	0	0	k__Bacteria; p__Bacteroidetes; c__Cytophagia; o__Cytophagales; f__Cyclobacteriaceae; g__Echinicola; s__Echinicola rosea
OTU1579	286	181	220	0	0	0	0	0	0	k__Bacteria; p__Bacteroidetes; c__Cytophagia; o__Cytophagales; f__Cyclobacteriaceae; g__Echinicola; s__Echinicola vietnamensis
OTU1580	448	188	183	0	0	0	0	0	0	k__Bacteria; p__Bacteroidetes; c__Cytophagia; o__Cytophagales; f__Cyclobacteriaceae; g__Belliella; s__Belliella baltica
OTU1581	142	49	61	0	0	0	0	0	0	k__Bacteria; p__Bacteroidetes; c__Cytophagia; o__Cytophagales; f__Cyclobacteriaceae; g__Cyclobacterium; s__Cyclobacterium marinum
OTU1582	53	23	34	0	0	0	0	0	0	k__Bacteria; p__Bacteroidetes; c__Cytophagia; o__Cytophagales; f__Cyclobacteriaceae; g__Aquiflexum; s__Aquiflexum balticum
OTU1583	1174	1251	1183	284	164	133	471	581	615	k__Bacteria; p__Bacteroidetes; c__Cytophagia; o__Cytophagales; f__Fulvivirgaceae; g__Chryseolinea; s__Chryseolinea soli
OTU1584	948	149	167	0	130	0	0	0	0	k__Bacteria; p__Bacteroidetes; c__Cytophagia; o__Cytophagales; f__Spirosomaceae; g__Leadbetterella; s__Leadbetterella byssophila
OTU1585	91	401	277	46	212	68	946	1066	1269	k__Bacteria; p__Bacteroidetes; c__Cytophagia; o__Cytophagales; f__Spirosomaceae; g__Dyadobacter; s__Dyadobacter fermentans
OTU1586	29	25	25	0	0	0	0	0	0	k__Bacteria; p__Bacteroidetes; c__Cytophagia; o__Cytophagales; f__Spirosomaceae; g__Runella; s__Runella sp. SP2
OTU1587	17	123	163	0	0	0	23	32	18	k__Bacteria; p__Bacteroidetes; c__Cytophagia; o__Cytophagales; f__Spirosomaceae; g__Runella; s__Runella rosea
OTU1588	96	30	38	32	95	80	152	181	101	k__Bacteria; p__Bacteroidetes; c__Cytophagia; o__Cytophagales; f__Cytophagaceae; g__Cytophaga; s__Cytophaga hutchinsonii
OTU1589	40	59	77	0	0	0	94	99	51	k__Bacteria; p__Bacteroidetes; c__Cytophagia; o__Cytophagales; f__Cytophagaceae; g__Rhodocytophaga; s__Rhodocytophaga rosea
OTU1590	13	17	44	59	104	15	43	39	65	k__Bacteria; p__Bacteroidetes; c__Cytophagia; o__Cytophagales; f__Amoebophilaceae; g__Candidatus Amoebophilus; s__Candidatus Amoebophilus asiaticus
OTU1591	27	73	493	110	72	82	29	53	53	k__Bacteria; p__Bacteroidetes; c__Sphingobacteriia; o__Sphingobacteriales; f__Sphingobacteriaceae; g__Sphingobacterium; s__Sphingobacterium sp. DR205
OTU1592	1362	359	491	959	671	0	0	0	127	k__Bacteria; p__Bacteroidetes; c__Sphingobacteriia; o__Sphingobacteriales; f__Sphingobacteriaceae; g__Sphingobacterium; s__Sphingobacterium thalpophilum
OTU1593	839	3722	3264	622	409	0	657	865	499	k__Bacteria; p__Bacteroidetes; c__Sphingobacteriia; o__Sphingobacteriales; f__Sphingobacteriaceae; g__Sphingobacterium; s__Sphingobacterium multivorum
OTU1594	446	150	208	0	287	0	550	483	73	k__Bacteria; p__Bacteroidetes; c__Sphingobacteriia; o__Sphingobacteriales; f__Sphingobacteriaceae; g__Sphingobacterium; s__Sphingobacterium spiritivorum
OTU1595	139	50	152	87	68	0	0	0	0	k__Bacteria; p__Bacteroidetes; c__Sphingobacteriia; o__Sphingobacteriales; f__Sphingobacteriaceae; g__Sphingobacterium; s__Sphingobacterium hotanense
OTU1596	94	34	0	0	0	0	0	0	0	k__Bacteria; p__Bacteroidetes; c__Sphingobacteriia; o__Sphingobacteriales; f__Sphingobacteriaceae; g__Sphingobacterium; s__Sphingobacterium daejeonense
OTU1597	1564	401	377	0	182	0	253	345	235	k__Bacteria; p__Bacteroidetes; c__Sphingobacteriia; o__Sphingobacteriales; f__Sphingobacteriaceae; g__Pseudopedobacter; s__Pseudopedobacter saltans
OTU1598	1275	511	454	0	0	0	306	295	383	k__Bacteria; p__Bacteroidetes; c__Sphingobacteriia; o__Sphingobacteriales; f__Sphingobacteriaceae; g__Pedobacter; s__Pedobacter aquae
OTU1599	200	290	585	471	1343	1215	688	698	578	k__Bacteria; p__Bacteroidetes; c__Sphingobacteriia; o__Sphingobacteriales; f__Sphingobacteriaceae; g__Pedobacter; s__Pedobacter ginsengisoli
OTU1600	292	316	141	0	18	0	135	118	179	k__Bacteria; p__Bacteroidetes; c__Sphingobacteriia; o__Sphingobacteriales; f__Sphingobacteriaceae; g__Solitalea; s__Solitalea sp. S2-8
OTU1601	23	0	16	0	0	0	15	0	12	k__Bacteria; p__Bacteroidetes; c__Sphingobacteriia; o__Sphingobacteriales; f__Sphingobacteriaceae; g__Solitalea; s__Solitalea canadensis
OTU1602	16	18	25	0	0	0	0	0	0	k__Bacteria; p__Bacteroidetes; c__Sphingobacteriia; o__Sphingobacteriales; f__Sphingobacteriaceae; g__Anseongella; s__Anseongella ginsenosidimutans
OTU1603	1653	958	886	164	375	250	1032	1268	749	k__Bacteria; p__Bacteroidetes; c__Chitinophagia; o__Chitinophagales; f__Chitinophagaceae; g__Flavisolibacter; s__Flavisolibacter tropicus
OTU1604	63	37	36	24	55	23	31	30	34	k__Bacteria; p__Bacteroidetes; c__Chitinophagia; o__Chitinophagales; f__Chitinophagaceae; g__Flavisolibacter; s__Flavisolibacter ginsenosidimutans
OTU1605	1678	444	877	21	30	12	159	152	130	k__Bacteria; p__Bacteroidetes; c__Chitinophagia; o__Chitinophagales; f__Chitinophagaceae; g__Lacibacter; s__Lacibacter sp. S13-6-6
OTU1606	661	669	413	951	1006	1142	3289	3777	14988	k__Bacteria; p__Bacteroidetes; c__Chitinophagia; o__Chitinophagales; f__Chitinophagaceae; g__Niastella; s__Niastella koreensis
OTU1607	197	825	395	38	56	0	66	88	657	k__Bacteria; p__Bacteroidetes; c__Chitinophagia; o__Chitinophagales; f__Chitinophagaceae; g__Chitinophaga; s__Chitinophaga sp. XS-30
OTU1608	55	0	36	0	49	0	0	0	0	k__Bacteria; p__Bacteroidetes; c__Chitinophagia; o__Chitinophagales; f__Chitinophagaceae; g__Chitinophaga; s__Chitinophaga caeni
OTU1609	89	0	0	0	0	0	66	71	114	k__Bacteria; p__Bacteroidetes; c__Chitinophagia; o__Chitinophagales; f__Chitinophagaceae; g__Chitinophaga; s__Chitinophaga agri
OTU1610	10	38	39	11	0	0	0	10	134	k__Bacteria; p__Bacteroidetes; c__Chitinophagia; o__Chitinophagales; f__Chitinophagaceae; g__Chitinophaga; s__Chitinophaga alhagiae
OTU1611	207	187	154	177	304	139	425	475	311	k__Bacteria; p__Bacteroidetes; c__Chitinophagia; o__Chitinophagales; f__Chitinophagaceae; g__Panacibacter; s__Panacibacter ginsenosidivorans
OTU1612	134	39	57	0	31	0	16	16	14	k__Bacteria; p__Bacteroidetes; c__Chitinophagia; o__Chitinophagales; f__Chitinophagaceae; g__Phnomibacter; s__Phnomibacter ginsenosidimutans
OTU1613	99	169	90	272	170	200	110	139	39268	k__Bacteria; p__Bacteroidetes; c__Chitinophagia; o__Chitinophagales; f__Chitinophagaceae; g__Paraflavitalea; s__Paraflavitalea soli
OTU1614	70	34	55	0	30	0	25	0	22	k__Bacteria; p__Bacteroidetes; c__Chitinophagia; o__Chitinophagales; f__Chitinophagaceae; g__Pseudocnuella; s__Pseudocnuella soli
OTU1615	63	56	42	46	179	43	34	54	647	k__Bacteria; p__Bacteroidetes; c__Chitinophagia; o__Chitinophagales; f__Chitinophagaceae; g__Pseudobacter; s__Pseudobacter ginsenosidimutans
OTU1616	35	24	20	46	38	24	36	57	37	k__Bacteria; p__Bacteroidetes; c__Chitinophagia; o__Chitinophagales; f__Chitinophagaceae; g__Ferruginibacter; s__Ferruginibacter sp. KIS38-8
OTU1617	26	22	0	40	77	26	46	26	37	k__Bacteria; p__Bacteroidetes; c__Chitinophagia; o__Chitinophagales; f__Chitinophagaceae; g__Ferruginibacter; s__Ferruginibacter lapsinanis
OTU1618	59	37	21	656	1715	662	5566	6210	8963	k__Bacteria; p__Bacteroidetes; c__Chitinophagia; o__Chitinophagales; f__Chitinophagaceae; g__Arachidicoccus; s__Arachidicoccus soli
OTU1619	50	26	0	23	59	28	35	41	39	k__Bacteria; p__Bacteroidetes; c__Chitinophagia; o__Chitinophagales; f__Chitinophagaceae; g__Niabella; s__Niabella ginsenosidivorans
OTU1620	97	114	122	55	88	0	0	0	0	k__Bacteria; p__Bacteroidetes; c__Bacteroidia; o__Bacteroidales; f__Bacteroidaceae; g__Bacteroides; s__Bacteroides coprosuis
OTU1621	412	0	0	0	0	0	134	0	393	k__Bacteria; p__Bacteroidetes; c__Bacteroidia; o__Bacteroidales; f__Bacteroidaceae; g__Bacteroides; s__Bacteroides fragilis
OTU1622	355	201	0	0	455	0	1359	1356	1690	k__Bacteria; p__Bacteroidetes; c__Bacteroidia; o__Bacteroidales; f__Bacteroidaceae; g__Phocaeicola; s__Phocaeicola vulgatus
OTU1623	73	52	62	0	0	0	0	0	0	k__Bacteria; p__Bacteroidetes; c__Bacteroidia; o__Bacteroidales; f__Dysgonomonadaceae; g__Proteiniphilum; s__Proteiniphilum sp. JNU-WLY501
OTU1624	45	53	101	0	0	0	0	0	0	k__Bacteria; p__Bacteroidetes; c__Bacteroidia; o__Bacteroidales; f__Dysgonomonadaceae; g__Proteiniphilum; s__Proteiniphilum saccharofermentans
OTU1625	99	76	113	0	0	0	0	0	0	k__Bacteria; p__Bacteroidetes; c__Bacteroidia; o__Bacteroidales; f__Dysgonomonadaceae; g__Petrimonas; s__Petrimonas mucosa
OTU1626	13	0	11	0	0	0	0	0	0	k__Bacteria; p__Bacteroidetes; c__Bacteroidia; o__Bacteroidales; f__Paludibacteraceae; g__Paludibacter; s__Paludibacter propionicigenes
OTU1627	49	0	38	0	25	0	0	0	0	k__Bacteria; p__Bacteroidetes; c__Bacteroidia; o__Marinilabiliales; f__Marinilabiliaceae; g__Alkalitalea; s__Alkalitalea saponilacus
OTU1628	462	230	197	0	0	0	215	0	0	k__Bacteria; p__Bacteroidetes; c__Cytophagia; o__Bacteroidetes Order II. Incertae sedis; f__Rhodothermaceae; g__Rhodocaloribacter; s__Rhodocaloribacter litoris
OTU1629	56	15	30	0	0	0	0	0	0	k__Bacteria; p__Bacteroidetes; c__Saprospiria; o__Saprospirales; f__Haliscomenobacteraceae; g__Haliscomenobacter; s__Haliscomenobacter hydrossis
OTU1630	266	194	271	0	0	0	0	0	0	k__Bacteria; p__Rhodothermaeota; c__Rhodothermia; o__Rhodothermales; f__; g__Roseithermus; s__Roseithermus sacchariphilus
OTU1631	30	36	35	40	0	0	0	0	0	k__Bacteria; p__Ignavibacteriae; c__Ignavibacteria; o__Ignavibacteriales; f__Ignavibacteriaceae; g__Ignavibacterium; s__Ignavibacterium album
OTU1632	17	0	19	0	0	0	0	0	0	k__Bacteria; p__Ignavibacteriae; c__Ignavibacteria; o__Ignavibacteriales; f__Melioribacteraceae; g__Melioribacter; s__Melioribacter roseus
OTU1633	6323	2636	2771	2529	3239	1627	2302	2584	3391	k__Bacteria; p__Gemmatimonadetes; c__Gemmatimonadetes; o__Gemmatimonadales; f__Gemmatimonadaceae; g__Gemmatirosa; s__Gemmatirosa kalamazoonesis
OTU1634	1199	406	399	213	238	132	237	297	337	k__Bacteria; p__Gemmatimonadetes; c__Gemmatimonadetes; o__Gemmatimonadales; f__Gemmatimonadaceae; g__Gemmatimonas; s__Gemmatimonas aurantiaca
OTU1635	521	223	261	104	132	67	174	143	257	k__Bacteria; p__Gemmatimonadetes; c__Gemmatimonadetes; o__Gemmatimonadales; f__Gemmatimonadaceae; g__Gemmatimonas; s__Gemmatimonas groenlandica
OTU1636	611	232	331	130	97	88	184	221	241	k__Bacteria; p__Gemmatimonadetes; c__Gemmatimonadetes; o__Gemmatimonadales; f__Gemmatimonadaceae; g__Gemmatimonas; s__Gemmatimonas phototrophica
OTU1637	6573	1838	2385	648	974	750	2460	2796	2088	k__Bacteria; p__Verrucomicrobia; c__Opitutae; o__Opitutales; f__Opitutaceae; g__Opitutus; s__Opitutus sp. GAS368
OTU1638	1184	656	818	194	425	286	679	841	757	k__Bacteria; p__Verrucomicrobia; c__Opitutae; o__Opitutales; f__Opitutaceae; g__Opitutus; s__Opitutus terrae
OTU1639	7152	3805	4891	558	813	781	1736	2049	1504	k__Bacteria; p__Verrucomicrobia; c__Opitutae; o__Opitutales; f__Opitutaceae; g__Lacunisphaera; s__Lacunisphaera limnophila
OTU1640	5115	1859	1148	67	70	66	388	387	591	k__Bacteria; p__Verrucomicrobia; c__Opitutae; o__Opitutales; f__Opitutaceae; g__Nibricoccus; s__Nibricoccus aquaticus
OTU1641	397	201	233	113	180	112	354	397	327	k__Bacteria; p__Verrucomicrobia; c__Opitutae; o__Opitutales; f__Opitutaceae; g__Oleiharenicola; s__Oleiharenicola sp. KSB-15
OTU1642	310	202	147	321	240	0	402	327	508	k__Bacteria; p__Verrucomicrobia; c__Opitutae; o__Opitutales; f__Opitutaceae; g__Ereboglobus; s__Ereboglobus luteus
OTU1643	585	379	351	51	52	0	105	96	429	k__Bacteria; p__Verrucomicrobia; c__Verrucomicrobiae; o__Verrucomicrobiales; f__Verrucomicrobiaceae; g__Luteolibacter; s__Luteolibacter luteus
OTU1644	415	149	131	27	63	43	136	167	115	k__Bacteria; p__Verrucomicrobia; c__Verrucomicrobiae; o__Verrucomicrobiales; f__Verrucomicrobiaceae; g__Luteolibacter; s__Luteolibacter ambystomatis
OTU1645	968	715	378	241	118	53	528	631	575	k__Bacteria; p__Verrucomicrobia; c__Verrucomicrobiae; o__Verrucomicrobiales; f__Verrucomicrobiaceae; g__Roseimicrobium; s__Roseimicrobium sp. ORNL1
OTU1646	117	0	71	0	177	0	192	154	234	k__Bacteria; p__Verrucomicrobia; c__Verrucomicrobiae; o__Verrucomicrobiales; f__Verrucomicrobiaceae; g__Verrucomicrobium; s__Verrucomicrobium sp. GAS474
OTU1647	137	71	77	45	42	23	79	99	753	k__Bacteria; p__Verrucomicrobia; c__Verrucomicrobiae; o__Verrucomicrobiales; f__Verrucomicrobiaceae; g__Verrucomicrobium; s__Verrucomicrobium spinosum
OTU1648	88	0	53	278	213	205	212	267	356	k__Bacteria; p__Verrucomicrobia; c__Spartobacteria; o__; f__; g__Candidatus Xiphinematobacter; s__Candidatus Xiphinematobacter sp. Idaho Grape
OTU1649	2617	1855	1879	4315	5353	3457	3441	4005	4074	k__Bacteria; p__Planctomycetes; c__Planctomycetia; o__Isosphaerales; f__Isosphaeraceae; g__Paludisphaera; s__Paludisphaera borealis
OTU1650	2438	1882	2115	1516	1084	628	628	731	843	k__Bacteria; p__Planctomycetes; c__Planctomycetia; o__Isosphaerales; f__Isosphaeraceae; g__Tautonia; s__Tautonia plasticadhaerens
OTU1651	1697	2295	1870	3395	2372	1597	2048	2181	2325	k__Bacteria; p__Planctomycetes; c__Planctomycetia; o__Isosphaerales; f__Isosphaeraceae; g__Singulisphaera; s__Singulisphaera acidiphila
OTU1652	838	542	626	1962	1382	924	726	881	993	k__Bacteria; p__Planctomycetes; c__Planctomycetia; o__Isosphaerales; f__Isosphaeraceae; g__Aquisphaera; s__Aquisphaera giovannonii
OTU1653	1130	1978	1756	466	694	291	281	335	417	k__Bacteria; p__Planctomycetes; c__Planctomycetia; o__Pirellulales; f__Lacipirellulaceae; g__Lacipirellula; s__Lacipirellula parvula
OTU1654	1296	1889	1832	145	143	139	313	375	308	k__Bacteria; p__Planctomycetes; c__Planctomycetia; o__Pirellulales; f__Lacipirellulaceae; g__Lacipirellula; s__Lacipirellula limnantheis
OTU1655	1602	869	1154	0	69	0	75	0	70	k__Bacteria; p__Planctomycetes; c__Planctomycetia; o__Pirellulales; f__Lacipirellulaceae; g__Botrimarina; s__Botrimarina mediterranea
OTU1656	51	59	72	0	47	0	84	102	66	k__Bacteria; p__Planctomycetes; c__Planctomycetia; o__Pirellulales; f__Lacipirellulaceae; g__Aeoliella; s__Aeoliella mucimassa
OTU1657	43	51	48	0	0	0	0	0	0	k__Bacteria; p__Planctomycetes; c__Planctomycetia; o__Pirellulales; f__Lacipirellulaceae; g__Bythopirellula; s__Bythopirellula goksoeyrii
OTU1658	40	49	52	0	0	0	31	30	42	k__Bacteria; p__Planctomycetes; c__Planctomycetia; o__Pirellulales; f__Lacipirellulaceae; g__Pirellulimonas; s__Pirellulimonas nuda
OTU1659	482	591	1672	0	0	0	15	0	28	k__Bacteria; p__Planctomycetes; c__Planctomycetia; o__Pirellulales; f__Pirellulaceae; g__Pirellula; s__Pirellula staleyi
OTU1660	291	128	113	13	0	0	58	62	63	k__Bacteria; p__Planctomycetes; c__Planctomycetia; o__Pirellulales; f__Pirellulaceae; g__Pirellula; s__Pirellula sp. SH-Sr6A
OTU1661	515	422	349	104	111	106	178	193	177	k__Bacteria; p__Planctomycetes; c__Planctomycetia; o__Pirellulales; f__Pirellulaceae; g__Anatilimnocola; s__Anatilimnocola aggregata
OTU1662	102	65	70	0	0	0	0	0	0	k__Bacteria; p__Planctomycetes; c__Planctomycetia; o__Pirellulales; f__Pirellulaceae; g__Aureliella; s__Aureliella helgolandensis
OTU1663	81	65	48	0	28	0	18	35	39	k__Bacteria; p__Planctomycetes; c__Planctomycetia; o__Pirellulales; f__Pirellulaceae; g__Bremerella; s__Bremerella volcania
OTU1664	69	60	60	46	42	0	76	66	91	k__Bacteria; p__Planctomycetes; c__Planctomycetia; o__Pirellulales; f__Pirellulaceae; g__Lignipirellula; s__Lignipirellula cremea
OTU1665	2088	2169	1685	2140	2032	1120	1510	1500	1707	k__Bacteria; p__Planctomycetes; c__Planctomycetia; o__Planctomycetales; f__Planctomycetaceae; g__Planctomyces; s__Planctomyces sp. SH-PL62
OTU1666	281	339	366	226	143	121	247	296	290	k__Bacteria; p__Planctomycetes; c__Planctomycetia; o__Planctomycetales; f__Planctomycetaceae; g__Planctomyces; s__Planctomyces sp. SH-PL14
OTU1667	403	423	353	18	45	18	30	54	59	k__Bacteria; p__Planctomycetes; c__Planctomycetia; o__Planctomycetales; f__Planctomycetaceae; g__Caulifigura; s__Caulifigura coniformis
OTU1668	363	354	280	0	0	0	0	0	68	k__Bacteria; p__Planctomycetes; c__Planctomycetia; o__Planctomycetales; f__Planctomycetaceae; g__Maioricimonas; s__Maioricimonas rarisocia
OTU1669	61	0	36	0	0	0	0	0	0	k__Bacteria; p__Planctomycetes; c__Planctomycetia; o__Planctomycetales; f__Planctomycetaceae; g__Symmachiella; s__Symmachiella dynata
OTU1670	264	185	228	282	281	165	404	575	530	k__Bacteria; p__Planctomycetes; c__Planctomycetia; o__Gemmatales; f__Gemmataceae; g__Gemmata; s__Gemmata sp. SH-PL17
OTU1671	551	563	430	271	302	245	424	544	708	k__Bacteria; p__Planctomycetes; c__Planctomycetia; o__Gemmatales; f__Gemmataceae; g__Gemmata; s__Gemmata obscuriglobus
OTU1672	157	177	96	137	196	165	198	247	263	k__Bacteria; p__Planctomycetes; c__Planctomycetia; o__Gemmatales; f__Gemmataceae; g__Gemmata; s__Gemmata massiliana
OTU1673	566	630	585	523	709	526	807	784	908	k__Bacteria; p__Planctomycetes; c__Planctomycetia; o__Gemmatales; f__Gemmataceae; g__Frigoriglobus; s__Frigoriglobus tundricola
OTU1674	462	551	449	376	549	353	733	942	941	k__Bacteria; p__Planctomycetes; c__Planctomycetia; o__Gemmatales; f__Gemmataceae; g__Urbifossiella; s__Urbifossiella limnaea
OTU1675	232	200	165	189	201	93	243	195	318	k__Bacteria; p__Planctomycetes; c__Planctomycetia; o__Gemmatales; f__Gemmataceae; g__Limnoglobus; s__Limnoglobus roseus
OTU1676	13	0	0	0	0	0	12	0	0	k__Bacteria; p__Planctomycetes; c__Planctomycetia; o__Gemmatales; f__Gemmataceae; g__Telmatocola; s__Telmatocola sphagniphila
OTU1677	255	152	178	0	0	0	0	0	118	k__Bacteria; p__Planctomycetes; c__Phycisphaerae; o__Phycisphaerales; f__Phycisphaeraceae; g__Phycisphaera; s__Phycisphaera mikurensis
OTU1678	46	34	53	0	0	0	0	0	0	k__Bacteria; p__Planctomycetes; c__Phycisphaerae; o__Phycisphaerales; f__Phycisphaeraceae; g__Mucisphaera; s__Mucisphaera calidilacus
OTU1679	227	174	165	107	150	87	182	172	268	k__Bacteria; p__Planctomycetes; c__Phycisphaerae; o__Tepidisphaerales; f__Tepidisphaeraceae; g__Humisphaera; s__Humisphaera borealis
OTU1680	179	180	123	0	0	0	0	0	0	k__Bacteria; p__Chlamydiae; c__Chlamydiia; o__Parachlamydiales; f__Waddliaceae; g__Waddlia; s__Waddlia chondrophila
OTU1681	2566	2811	2328	1343	1171	906	1488	1713	1693	k__Bacteria; p__Acidobacteria; c__Vicinamibacteria; o__Vicinamibacterales; f__Vicinamibacteraceae; g__Luteitalea; s__Luteitalea sp. TBR-22
OTU1682	3438	4044	3279	536	373	351	916	1077	1088	k__Bacteria; p__Acidobacteria; c__Vicinamibacteria; o__Vicinamibacterales; f__Vicinamibacteraceae; g__Luteitalea; s__Luteitalea pratensis
OTU1683	289	331	1797	5024	6807	7020	5888	6771	8127	k__Bacteria; p__Acidobacteria; c__Acidobacteriia; o__Acidobacteriales; f__Acidobacteriaceae; g__Edaphobacter; s__Edaphobacter sp. 12200R-103
OTU1684	95	99	33	658	513	292	441	477	558	k__Bacteria; p__Acidobacteria; c__Acidobacteriia; o__Acidobacteriales; f__Acidobacteriaceae; g__Acidobacterium; s__Acidobacterium sp. 4Y35
OTU1685	101	98	0	895	804	355	668	690	765	k__Bacteria; p__Acidobacteria; c__Acidobacteriia; o__Acidobacteriales; f__Acidobacteriaceae; g__Acidobacterium; s__Acidobacterium capsulatum
OTU1686	154	100	113	832	617	506	438	520	662	k__Bacteria; p__Acidobacteria; c__Acidobacteriia; o__Acidobacteriales; f__Acidobacteriaceae; g__Candidatus Koribacter; s__Candidatus Koribacter versatilis
OTU1687	73	59	17	173	152	56	85	171	140	k__Bacteria; p__Acidobacteria; c__Acidobacteriia; o__Acidobacteriales; f__Acidobacteriaceae; g__Terriglobus; s__Terriglobus albidus
OTU1688	70	0	0	173	134	57	272	326	249	k__Bacteria; p__Acidobacteria; c__Acidobacteriia; o__Acidobacteriales; f__Acidobacteriaceae; g__Granulicella; s__Granulicella sp. 5B5
OTU1689	142	131	106	439	544	480	217	242	330	k__Bacteria; p__Acidobacteria; c__Acidobacteriia; o__Bryobacterales; f__Bryobacteraceae; g__Paludibaculum; s__Paludibaculum fermentans
OTU1690	5755	0	0	0	0	0	0	0	0	k__Bacteria; p__Spirochaetes; c__Spirochaetia; o__Leptospirales; f__Leptospiraceae; g__Leptospira; s__Leptospira biflexa
OTU1691	177	167	109	189	166	80	103	167	91	k__Bacteria; p__Spirochaetes; c__Spirochaetia; o__Leptospirales; f__Leptospiraceae; g__Leptospira; s__Leptospira sp. severe_002
OTU1692	208	113	105	0	10	0	37	43	38	k__Bacteria; p__Spirochaetes; c__Spirochaetia; o__Leptospirales; f__Leptospiraceae; g__Turneriella; s__Turneriella parva
OTU1693	1790	1805	1294	310	200	201	678	734	814	k__Bacteria; p__Nitrospirae; c__Nitrospira; o__Nitrospirales; f__Nitrospiraceae; g__Nitrospira; s__Nitrospira japonica
OTU1694	358	281	259	591	347	286	437	490	503	k__Bacteria; p__Nitrospirae; c__Nitrospira; o__Nitrospirales; f__Nitrospiraceae; g__Nitrospira; s__Nitrospira moscoviensis
OTU1695	234	163	161	395	305	184	335	381	471	k__Bacteria; p__Nitrospirae; c__Nitrospira; o__Nitrospirales; f__Nitrospiraceae; g__Nitrospira; s__Nitrospira sp. KM1
OTU1696	145	119	111	386	269	140	387	423	373	k__Bacteria; p__Nitrospirae; c__Nitrospira; o__Nitrospirales; f__Nitrospiraceae; g__Nitrospira; s__Nitrospira Candidatus Nitrospira inopinata
OTU1697	417	222	250	260	321	162	289	306	323	k__Bacteria; p__Candidatus Saccharibacteria; c__; o__; f__; g__Candidatus Saccharimonas; s__Candidatus Saccharimonas aalborgensis
OTU1698	14	14	14	17	14	0	0	14	0	k__Bacteria; p__Candidatus Saccharibacteria; c__Candidatus Babeliae; o__Candidatus Babeliales; f__Candidatus Babeliaceae; g__Candidatus Babela; s__Candidatus Babela massiliensis
OTU1699	90811	101463	89826	1367	1921	1817	443	1451	1993	k__Archaea; p__Thaumarchaeota; c__; o__Nitrosopumilales; f__Nitrosopumilaceae; g__Nitrosarchaeum; s__Nitrosarchaeum sp. AC2
OTU1700	86	365	153	0	0	0	0	0	0	k__Archaea; p__Thaumarchaeota; c__; o__Nitrosopumilales; f__Nitrosopumilaceae; g__Nitrosopumilus; s__Nitrosopumilus sp. K4
OTU1701	229	521	289	0	0	0	0	0	0	k__Archaea; p__Thaumarchaeota; c__; o__Nitrosopumilales; f__Nitrosopumilaceae; g__Nitrosopumilus; s__Nitrosopumilus Candidatus Nitrosopumilus sediminis
OTU1702	127	0	0	0	0	0	0	0	0	k__Archaea; p__Thaumarchaeota; c__; o__Nitrosopumilales; f__Nitrosopumilaceae; g__Nitrosopumilus; s__Nitrosopumilus oxyclinae
OTU1703	112	386	126	0	0	0	0	0	0	k__Archaea; p__Thaumarchaeota; c__; o__Nitrosopumilales; f__Nitrosopumilaceae; g__Nitrosopumilus; s__Nitrosopumilus ureiphilus
OTU1704	171	0	0	0	0	0	0	0	0	k__Archaea; p__Thaumarchaeota; c__; o__Nitrosopumilales; f__Nitrosopumilaceae; g__Nitrosopumilus; s__Nitrosopumilus adriaticus
OTU1705	178	0	0	0	0	0	0	0	0	k__Archaea; p__Thaumarchaeota; c__; o__Nitrosopumilales; f__Nitrosopumilaceae; g__Nitrosopumilus; s__Nitrosopumilus cobalaminigenes
OTU1706	15793	11067	8009	63	106	47	678	766	798	k__Archaea; p__Thaumarchaeota; c__Nitrososphaeria; o__Nitrososphaerales; f__Nitrososphaeraceae; g__Candidatus Nitrosocosmicus; s__Candidatus Nitrosocosmicus oleophilus
OTU1707	182	112	207	0	0	0	0	0	0	k__Archaea; p__Thaumarchaeota; c__Nitrososphaeria; o__Nitrososphaerales; f__Nitrososphaeraceae; g__Candidatus Nitrosocosmicus; s__Candidatus Nitrosocosmicus hydrocola
OTU1708	82	64	67	0	0	0	0	0	0	k__Archaea; p__Thaumarchaeota; c__Nitrososphaeria; o__Nitrososphaerales; f__Nitrososphaeraceae; g__Candidatus Nitrosocosmicus; s__Candidatus Nitrosocosmicus franklandus
OTU1709	78	155	130	0	0	0	30	52	31	k__Archaea; p__Thaumarchaeota; c__Nitrososphaeria; o__Nitrososphaerales; f__Nitrososphaeraceae; g__Nitrososphaera; s__Nitrososphaera Candidatus Nitrososphaera gargensis
OTU1710	154	0	0	0	0	0	0	0	0	k__Archaea; p__Thaumarchaeota; c__Nitrososphaeria; o__Nitrososphaerales; f__Nitrososphaeraceae; g__Nitrososphaera; s__Nitrososphaera viennensis
OTU1711	88	0	0	0	0	0	0	0	0	k__Archaea; p__Thaumarchaeota; c__Nitrososphaeria; o__Nitrososphaerales; f__Nitrososphaeraceae; g__Nitrososphaera; s__Nitrososphaera Candidatus Nitrososphaera evergladensis
OTU1712	305	496	440	0	0	0	2129	1982	1968	k__Archaea; p__Thaumarchaeota; c__; o__; f__; g__Candidatus Nitrosotenuis; s__Candidatus Nitrosotenuis sp. DW1
OTU1713	302	450	363	0	0	0	532	702	511	k__Archaea; p__Thaumarchaeota; c__; o__; f__; g__Candidatus Nitrosotenuis; s__Candidatus Nitrosotenuis cloacae
OTU1714	46	60	39	0	0	0	390	0	0	k__Archaea; p__Thaumarchaeota; c__; o__; f__; g__Candidatus Nitrosotenuis; s__Candidatus Nitrosotenuis aquarius
OTU1715	266	305	242	7864	12407	11756	23377	25508	27177	k__Archaea; p__Thaumarchaeota; c__; o__; f__; g__Candidatus Nitrosotalea; s__Candidatus Nitrosotalea okcheonensis
OTU1716	910	2762	2742	54	49	49	0	0	0	k__Archaea; p__Euryarchaeota; c__Methanomicrobia; o__Methanosarcinales; f__Methanosarcinaceae; g__Methanosarcina; s__Methanosarcina mazei
OTU1717	315	210	138	777	597	349	0	0	0	k__Archaea; p__Euryarchaeota; c__Methanomicrobia; o__Methanosarcinales; f__Methanosarcinaceae; g__Methanosarcina; s__Methanosarcina flavescens
OTU1718	169	82	80	0	0	0	0	0	0	k__Archaea; p__Euryarchaeota; c__Methanomicrobia; o__Methanosarcinales; f__Methanosarcinaceae; g__Methanosarcina; s__Methanosarcina thermophila
OTU1719	31	29	27	200	120	95	0	0	31	k__Archaea; p__Euryarchaeota; c__Methanomicrobia; o__Methanosarcinales; f__Methanosarcinaceae; g__Methanosarcina; s__Methanosarcina barkeri
OTU1720	270	290	235	0	0	0	0	0	0	k__Archaea; p__Euryarchaeota; c__Methanomicrobia; o__Methanomicrobiales; f__Methanomicrobiaceae; g__Methanoculleus; s__Methanoculleus chikugoensis
OTU1721	125	127	135	0	0	0	0	0	0	k__Archaea; p__Euryarchaeota; c__Methanomicrobia; o__Methanomicrobiales; f__Methanomicrobiaceae; g__Methanoculleus; s__Methanoculleus bourgensis
OTU1722	253	232	238	0	0	0	0	0	0	k__Archaea; p__Euryarchaeota; c__Methanomicrobia; o__Methanomicrobiales; f__Methanomicrobiaceae; g__Methanoculleus; s__Methanoculleus marisnigri
OTU1723	22	0	0	28	24	0	0	11	0	k__Archaea; p__Euryarchaeota; c__Methanomicrobia; o__Methanocellales; f__Methanocellaceae; g__Methanocella; s__Methanocella arvoryzae
OTU1724	3815	4572	3991	41436	43403	17265	11508	21281	57659	k__Eukaryota; p__Ascomycota; c__Sordariomycetes; o__Hypocreales; f__Nectriaceae; g__Fusarium; s__Fusarium oxysporum
OTU1725	227	258	204	1974	2312	731	688	1177	1875	k__Eukaryota; p__Ascomycota; c__Sordariomycetes; o__Hypocreales; f__Nectriaceae; g__Fusarium; s__Fusarium verticillioides
OTU1726	30	36	18	469	714	184	75	97	324	k__Eukaryota; p__Ascomycota; c__Sordariomycetes; o__Hypocreales; f__Nectriaceae; g__Fusarium; s__Fusarium fujikuroi
OTU1727	53	51	54	106	199	38	95	78	48	k__Eukaryota; p__Ascomycota; c__Sordariomycetes; o__Hypocreales; f__Nectriaceae; g__Fusarium; s__Fusarium pseudograminearum
OTU1728	66	61	46	267	264	120	70	169	161	k__Eukaryota; p__Ascomycota; c__Sordariomycetes; o__Hypocreales; f__Nectriaceae; g__Fusarium; s__Fusarium poae
OTU1729	61	75	78	878	3685	585	468	850	595	k__Eukaryota; p__Ascomycota; c__Sordariomycetes; o__Hypocreales; f__Nectriaceae; g__Fusarium; s__Fusarium graminearum
OTU1730	394	502	485	6732	10687	5016	291	376	451	k__Eukaryota; p__Ascomycota; c__Sordariomycetes; o__Hypocreales; f__Clavicipitaceae; g__Ustilaginoidea; s__Ustilaginoidea virens
OTU1731	26	15	12	16	45	57	54	68	24	k__Eukaryota; p__Ascomycota; c__Sordariomycetes; o__Hypocreales; f__Clavicipitaceae; g__Pochonia; s__Pochonia chlamydosporia
OTU1732	27	31	29	57	69	41	68	85	61	k__Eukaryota; p__Ascomycota; c__Sordariomycetes; o__Hypocreales; f__Ophiocordycipitaceae; g__Drechmeria; s__Drechmeria coniospora
OTU1733	44	0	46	0	84	0	78	51	47	k__Eukaryota; p__Ascomycota; c__Sordariomycetes; o__Glomerellales; f__Glomerellaceae; g__Colletotrichum; s__Colletotrichum higginsianum
OTU1734	196	183	198	259	238	199	119	145	156	k__Eukaryota; p__Ascomycota; c__Sordariomycetes; o__Sordariales; f__Chaetomiaceae; g__Thermothielavioides; s__Thermothielavioides terrestris
OTU1735	170	250	182	229	144	71	111	89	143	k__Eukaryota; p__Ascomycota; c__Sordariomycetes; o__Sordariales; f__Chaetomiaceae; g__Thermothelomyces; s__Thermothelomyces thermophilus
OTU1736	222	295	221	1200	529	392	295	257	241	k__Eukaryota; p__Ascomycota; c__Sordariomycetes; o__Sordariales; f__Sordariaceae; g__Neurospora; s__Neurospora crassa
OTU1737	31	59	34	60	51	41	32	51	25	k__Eukaryota; p__Ascomycota; c__Leotiomycetes; o__Helotiales; f__Sclerotiniaceae; g__Botrytis; s__Botrytis cinerea
OTU1738	226	0	0	258	283	202	24	0	50	k__Eukaryota; p__Ascomycota; c__Eurotiomycetes; o__Eurotiales; f__Aspergillaceae; g__Aspergillus; s__Aspergillus luchuensis
OTU1739	174	83	0	0	63	68	145	0	0	k__Eukaryota; p__Ascomycota; c__Eurotiomycetes; o__Eurotiales; f__Aspergillaceae; g__Aspergillus; s__Aspergillus puulaauensis
OTU1740	33	0	0	132	173	80	609	0	78	k__Eukaryota; p__Ascomycota; c__Eurotiomycetes; o__Eurotiales; f__Aspergillaceae; g__Aspergillus; s__Aspergillus fumigatus
OTU1741	51	0	0	0	0	0	0	0	0	k__Eukaryota; p__Ascomycota; c__Eurotiomycetes; o__Eurotiales; f__Aspergillaceae; g__Aspergillus; s__Aspergillus chevalieri
OTU1742	92	0	0	0	0	0	0	0	0	k__Eukaryota; p__Ascomycota; c__Saccharomycetes; o__Saccharomycetales; f__Pichiaceae; g__Brettanomyces; s__Brettanomyces nanus
OTU1743	16	0	0	0	31	0	0	0	0	k__Eukaryota; p__Ascomycota; c__Saccharomycetes; o__Saccharomycetales; f__Saccharomycetaceae; g__Saccharomyces; s__Saccharomyces eubayanus
OTU1744	666	27	14	0	0	0	0	0	14	k__Eukaryota; p__Basidiomycota; c__Ustilaginomycetes; o__Ustilaginales; f__Ustilaginaceae; g__Ustilago; s__Ustilago maydis
OTU1745	353	0	0	263	156	148	160	468	288	k__Eukaryota; p__Basidiomycota; c__Malasseziomycetes; o__Malasseziales; f__Malasseziaceae; g__Malassezia; s__Malassezia restricta
OTU1746	81	0	0	130	296	273	52	89	44	k__Eukaryota; p__Basidiomycota; c__Agaricomycetes; o__Agaricales; f__Marasmiaceae; g__Marasmius; s__Marasmius oreades
OTU1747	30	0	0	0	69	0	53	99	91	k__Eukaryota; p__Basidiomycota; c__Agaricomycetes; o__Cantharellales; f__Ceratobasidiaceae; g__Rhizoctonia; s__Rhizoctonia solani
OTU1748	3308	717	866	3130	2130	6793	1888	2054	1858	k__Eukaryota; p__Apicomplexa; c__Conoidasida; o__Eucoccidiorida; f__Sarcocystidae; g__Toxoplasma; s__Toxoplasma gondii
OTU1749	159	40	40	84	69	217	160	43	58	k__Eukaryota; p__Apicomplexa; c__Aconoidasida; o__Haemosporida; f__Plasmodiidae; g__Plasmodium; s__Plasmodium knowlesi
OTU1750	339	194	125	179	294	598	286	268	135	k__Eukaryota; p__Apicomplexa; c__Aconoidasida; o__Haemosporida; f__Plasmodiidae; g__Plasmodium; s__Plasmodium vivax
OTU1751	452	144	133	199	210	166	83	96	127	k__Eukaryota; p__Bacillariophyta; c__Coscinodiscophyceae; o__Thalassiosirales; f__Thalassiosiraceae; g__Thalassiosira; s__Thalassiosira pseudonana
OTU1752	204	44	71	32	75	61	45	37	41	k__Eukaryota; p__Bacillariophyta; c__Bacillariophyceae; o__Naviculales; f__Phaeodactylaceae; g__Phaeodactylum; s__Phaeodactylum tricornutum
OTU1753	82	0	0	0	0	0	1999	0	0	k__Eukaryota; p__Euglenozoa; c__Kinetoplastea; o__Trypanosomatida; f__Trypanosomatidae; g__Leishmania; s__Leishmania mexicana
OTU1754	229	0	0	0	0	0	0	0	0	k__Viruses; p__Uroviricota; c__Caudoviricetes; o__Caudovirales; f__Myoviridae; g__Saintgironsvirus; s__Saintgironsvirus Leptospira virus LE1
OTU1755	14	0	0	0	0	0	0	0	0	k__Viruses; p__Uroviricota; c__Caudoviricetes; o__Caudovirales; f__Siphoviridae; g__Labanvirus; s__Labanvirus Flavobacterium virus Laban
OTU1756	0	86	1636	254	303	147	183	149	103	k__Bacteria; p__Proteobacteria; c__Gammaproteobacteria; o__Xanthomonadales; f__Xanthomonadaceae; g__Stenotrophomonas; s__Stenotrophomonas sp. SAU14A_NAIMI4_5
OTU1757	0	251	0	126	77	0	74	77	39	k__Bacteria; p__Proteobacteria; c__Gammaproteobacteria; o__Xanthomonadales; f__Xanthomonadaceae; g__Stenotrophomonas; s__Stenotrophomonas sp. 364
OTU1758	0	130	0	0	124	0	2912	3836	2808	k__Bacteria; p__Proteobacteria; c__Gammaproteobacteria; o__Xanthomonadales; f__Xanthomonadaceae; g__Stenotrophomonas; s__Stenotrophomonas sp. NA06056
OTU1759	0	7705	6675	0	0	0	0	0	0	k__Bacteria; p__Proteobacteria; c__Gammaproteobacteria; o__Xanthomonadales; f__Xanthomonadaceae; g__Stenotrophomonas; s__Stenotrophomonas sp. CW117
OTU1760	0	1739	0	0	0	0	0	0	0	k__Bacteria; p__Proteobacteria; c__Gammaproteobacteria; o__Xanthomonadales; f__Xanthomonadaceae; g__Xanthomonas; s__Xanthomonas euvesicatoria
OTU1761	0	22	23	372	608	175	295	260	248	k__Bacteria; p__Proteobacteria; c__Gammaproteobacteria; o__Xanthomonadales; f__Rhodanobacteraceae; g__Dyella; s__Dyella caseinilytica
OTU1762	0	689	492	0	0	0	0	0	0	k__Bacteria; p__Proteobacteria; c__Gammaproteobacteria; o__Pseudomonadales; f__Pseudomonadaceae; g__Pseudomonas; s__Pseudomonas oleovorans
OTU1763	0	125	50	39	300	104	175	218	40	k__Bacteria; p__Proteobacteria; c__Gammaproteobacteria; o__Pseudomonadales; f__Pseudomonadaceae; g__Pseudomonas; s__Pseudomonas multiresinivorans
OTU1764	0	449	497	0	0	0	169	234	0	k__Bacteria; p__Proteobacteria; c__Gammaproteobacteria; o__Pseudomonadales; f__Pseudomonadaceae; g__Pseudomonas; s__Pseudomonas plecoglossicida
OTU1765	0	423	483	155	578	121	830	1331	1575	k__Bacteria; p__Proteobacteria; c__Gammaproteobacteria; o__Pseudomonadales; f__Pseudomonadaceae; g__Pseudomonas; s__Pseudomonas sp. PP3
OTU1766	0	862	393	517	534	779	221	305	388	k__Bacteria; p__Proteobacteria; c__Gammaproteobacteria; o__Pseudomonadales; f__Pseudomonadaceae; g__Pseudomonas; s__Pseudomonas sp. IAC-BECa141
OTU1767	0	68	43	0	0	0	0	0	0	k__Bacteria; p__Proteobacteria; c__Gammaproteobacteria; o__Pseudomonadales; f__Pseudomonadaceae; g__Pseudomonas; s__Pseudomonas sp. B11D7D
OTU1768	0	67	103	0	0	0	41	69	118	k__Bacteria; p__Proteobacteria; c__Gammaproteobacteria; o__Pseudomonadales; f__Pseudomonadaceae; g__Pseudomonas; s__Pseudomonas sp. LAB-08
OTU1769	0	220	0	0	0	0	0	0	0	k__Bacteria; p__Proteobacteria; c__Gammaproteobacteria; o__Pseudomonadales; f__Pseudomonadaceae; g__Pseudomonas; s__Pseudomonas sp. DR48
OTU1770	0	115	0	0	0	0	0	0	0	k__Bacteria; p__Proteobacteria; c__Gammaproteobacteria; o__Pseudomonadales; f__Pseudomonadaceae; g__Pseudomonas; s__Pseudomonas sp. LPH1
OTU1771	0	31	0	0	0	0	0	0	0	k__Bacteria; p__Proteobacteria; c__Gammaproteobacteria; o__Pseudomonadales; f__Pseudomonadaceae; g__Pseudomonas; s__Pseudomonas sp. ABC1
OTU1772	0	2711	2484	0	0	0	0	0	2096	k__Bacteria; p__Proteobacteria; c__Gammaproteobacteria; o__Pseudomonadales; f__Pseudomonadaceae; g__Pseudomonas; s__Pseudomonas sp. CIP-10
OTU1773	0	1490	2090	0	0	0	0	0	0	k__Bacteria; p__Proteobacteria; c__Gammaproteobacteria; o__Pseudomonadales; f__Pseudomonadaceae; g__Pseudomonas; s__Pseudomonas sp. 13159349
OTU1774	0	76	85	0	0	0	0	0	0	k__Bacteria; p__Proteobacteria; c__Gammaproteobacteria; o__Pseudomonadales; f__Pseudomonadaceae; g__Pseudomonas; s__Pseudomonas sp. UW4
OTU1775	0	975	0	0	0	0	0	0	0	k__Bacteria; p__Proteobacteria; c__Gammaproteobacteria; o__Pseudomonadales; f__Pseudomonadaceae; g__Pseudomonas; s__Pseudomonas sp. phDV1
OTU1776	0	98	133	126	300	0	65	78	137	k__Bacteria; p__Proteobacteria; c__Gammaproteobacteria; o__Pseudomonadales; f__Pseudomonadaceae; g__Pseudomonas; s__Pseudomonas syringae
OTU1777	0	543	220	491	391	439	277	375	752	k__Bacteria; p__Proteobacteria; c__Gammaproteobacteria; o__Pseudomonadales; f__Pseudomonadaceae; g__Pseudomonas; s__Pseudomonas kribbensis
OTU1778	0	178	0	93	74	82	106	138	111	k__Bacteria; p__Proteobacteria; c__Gammaproteobacteria; o__Pseudomonadales; f__Pseudomonadaceae; g__Pseudomonas; s__Pseudomonas reinekei
OTU1779	0	97	0	0	91	0	0	0	0	k__Bacteria; p__Proteobacteria; c__Gammaproteobacteria; o__Pseudomonadales; f__Pseudomonadaceae; g__Pseudomonas; s__Pseudomonas qingdaonensis
OTU1780	0	75	75	0	0	0	90	118	131	k__Bacteria; p__Proteobacteria; c__Gammaproteobacteria; o__Pseudomonadales; f__Pseudomonadaceae; g__Pseudomonas; s__Pseudomonas frederiksbergensis
OTU1781	0	159	120	0	0	0	0	0	0	k__Bacteria; p__Proteobacteria; c__Gammaproteobacteria; o__Pseudomonadales; f__Pseudomonadaceae; g__Pseudomonas; s__Pseudomonas toyotomiensis
OTU1782	0	791	1690	0	0	0	0	0	0	k__Bacteria; p__Proteobacteria; c__Gammaproteobacteria; o__Pseudomonadales; f__Pseudomonadaceae; g__Pseudomonas; s__Pseudomonas asiatica
OTU1783	0	77	0	0	115	0	0	0	0	k__Bacteria; p__Proteobacteria; c__Gammaproteobacteria; o__Pseudomonadales; f__Pseudomonadaceae; g__Halopseudomonas; s__Halopseudomonas litoralis
OTU1784	0	7478	0	0	0	0	0	0	0	k__Bacteria; p__Proteobacteria; c__Gammaproteobacteria; o__Enterobacterales; f__Enterobacteriaceae; g__Enterobacter; s__Enterobacter sp. E20
OTU1785	0	2486	5754	1412	6013	1525	2880	4298	1657	k__Bacteria; p__Proteobacteria; c__Gammaproteobacteria; o__Enterobacterales; f__Enterobacteriaceae; g__Enterobacter; s__Enterobacter asburiae
OTU1786	0	709	981	0	0	0	0	520	0	k__Bacteria; p__Proteobacteria; c__Gammaproteobacteria; o__Enterobacterales; f__Enterobacteriaceae; g__Enterobacter; s__Enterobacter cloacae
OTU1787	0	542	482	0	0	0	0	0	0	k__Bacteria; p__Proteobacteria; c__Gammaproteobacteria; o__Enterobacterales; f__Enterobacteriaceae; g__Enterobacter; s__Enterobacter roggenkampii
OTU1788	0	1804	1258	0	352	0	1292	1308	456	k__Bacteria; p__Proteobacteria; c__Gammaproteobacteria; o__Enterobacterales; f__Enterobacteriaceae; g__Enterobacter; s__Enterobacter mori
OTU1789	0	149	85	0	84	97	0	0	0	k__Bacteria; p__Proteobacteria; c__Gammaproteobacteria; o__Enterobacterales; f__Enterobacteriaceae; g__Leclercia; s__Leclercia sp. 4-9-1-25
OTU1790	0	550	0	0	0	0	0	0	0	k__Bacteria; p__Proteobacteria; c__Gammaproteobacteria; o__Enterobacterales; f__Enterobacteriaceae; g__Klebsiella; s__Klebsiella variicola
OTU1791	0	311	473	0	0	0	82	0	0	k__Bacteria; p__Proteobacteria; c__Gammaproteobacteria; o__Enterobacterales; f__Enterobacteriaceae; g__Citrobacter; s__Citrobacter sp. R56
OTU1792	0	216	469	0	0	0	55	50	0	k__Bacteria; p__Proteobacteria; c__Gammaproteobacteria; o__Enterobacterales; f__Enterobacteriaceae; g__Kosakonia; s__Kosakonia cowanii
OTU1793	0	89	35	234	1106	201	0	39	0	k__Bacteria; p__Proteobacteria; c__Gammaproteobacteria; o__Enterobacterales; f__Enterobacteriaceae; g__Lelliottia; s__Lelliottia sp. WB101
OTU1794	0	288	98	78	0	0	0	0	0	k__Bacteria; p__Proteobacteria; c__Gammaproteobacteria; o__Enterobacterales; f__Erwiniaceae; g__Pantoea; s__Pantoea rwandensis
OTU1795	0	10	0	0	0	0	0	0	0	k__Bacteria; p__Proteobacteria; c__Gammaproteobacteria; o__Enterobacterales; f__Erwiniaceae; g__Pantoea; s__Pantoea cypripedii
OTU1796	0	13	0	0	0	0	0	0	0	k__Bacteria; p__Proteobacteria; c__Gammaproteobacteria; o__Cellvibrionales; f__Cellvibrionaceae; g__Saccharophagus; s__Saccharophagus degradans
OTU1797	0	727	0	0	0	0	0	0	0	k__Bacteria; p__Proteobacteria; c__Gammaproteobacteria; o__Moraxellales; f__Moraxellaceae; g__Acinetobacter; s__Acinetobacter sp. WCHA45
OTU1798	0	41	36	0	20	101	0	0	0	k__Bacteria; p__Proteobacteria; c__Gammaproteobacteria; o__Moraxellales; f__Moraxellaceae; g__Acinetobacter; s__Acinetobacter dispersus
OTU1799	0	187	0	0	0	209	0	0	0	k__Bacteria; p__Proteobacteria; c__Gammaproteobacteria; o__Moraxellales; f__Moraxellaceae; g__Acinetobacter; s__Acinetobacter bereziniae
OTU1800	0	20	110	0	0	0	19	18	0	k__Bacteria; p__Proteobacteria; c__Gammaproteobacteria; o__Moraxellales; f__Moraxellaceae; g__Acinetobacter; s__Acinetobacter gyllenbergii
OTU1801	0	44	0	0	0	0	59	115	45	k__Bacteria; p__Proteobacteria; c__Gammaproteobacteria; o__Aeromonadales; f__Aeromonadaceae; g__Aeromonas; s__Aeromonas encheleia
OTU1802	0	45	55	0	0	0	0	0	0	k__Bacteria; p__Proteobacteria; c__Gammaproteobacteria; o__Methylococcales; f__Methylococcaceae; g__Methylomonas; s__Methylomonas sp. LL1
OTU1803	0	20	0	0	0	0	0	0	0	k__Bacteria; p__Proteobacteria; c__Gammaproteobacteria; o__Chromatiales; f__Chromatiaceae; g__Nitrosococcus; s__Nitrosococcus watsonii
OTU1804	0	56	0	0	0	0	0	0	0	k__Bacteria; p__Proteobacteria; c__Gammaproteobacteria; o__Chromatiales; f__Chromatiaceae; g__Thioflavicoccus; s__Thioflavicoccus mobilis
OTU1805	0	98	54	0	0	0	0	0	0	k__Bacteria; p__Proteobacteria; c__Gammaproteobacteria; o__Vibrionales; f__Vibrionaceae; g__Vibrio; s__Vibrio tubiashii
OTU1806	0	733	0	927	1932	806	667	1090	1036	k__Bacteria; p__Proteobacteria; c__Alphaproteobacteria; o__Hyphomicrobiales; f__Bradyrhizobiaceae; g__Bradyrhizobium; s__Bradyrhizobium sp. LCT2
OTU1807	0	6993	9016	5042	0	0	0	6737	6174	k__Bacteria; p__Proteobacteria; c__Alphaproteobacteria; o__Hyphomicrobiales; f__Bradyrhizobiaceae; g__Bradyrhizobium; s__Bradyrhizobium elkanii
OTU1808	0	47	0	76	44	80	77	48	77	k__Bacteria; p__Proteobacteria; c__Alphaproteobacteria; o__Hyphomicrobiales; f__Bradyrhizobiaceae; g__Tardiphaga; s__Tardiphaga robiniae
OTU1809	0	599	254	1035	2282	986	412	452	605	k__Bacteria; p__Proteobacteria; c__Alphaproteobacteria; o__Hyphomicrobiales; f__Phyllobacteriaceae; g__Mesorhizobium; s__Mesorhizobium sp. 113-3-9
OTU1810	0	204	225	0	79	0	56	75	103	k__Bacteria; p__Proteobacteria; c__Alphaproteobacteria; o__Hyphomicrobiales; f__Phyllobacteriaceae; g__Mesorhizobium; s__Mesorhizobium opportunistum
OTU1811	0	70	0	0	0	0	0	0	0	k__Bacteria; p__Proteobacteria; c__Alphaproteobacteria; o__Hyphomicrobiales; f__Phyllobacteriaceae; g__Nitratireductor; s__Nitratireductor kimnyeongensis
OTU1812	0	82	0	106	0	0	0	0	63	k__Bacteria; p__Proteobacteria; c__Alphaproteobacteria; o__Hyphomicrobiales; f__Phyllobacteriaceae; g__Phyllobacterium; s__Phyllobacterium sp. 628
OTU1813	0	191	232	489	0	0	0	0	322	k__Bacteria; p__Proteobacteria; c__Alphaproteobacteria; o__Hyphomicrobiales; f__Rhizobiaceae; g__Rhizobium; s__Rhizobium sp. 007
OTU1814	0	53	51	0	0	0	0	0	53	k__Bacteria; p__Proteobacteria; c__Alphaproteobacteria; o__Hyphomicrobiales; f__Rhizobiaceae; g__Rhizobium; s__Rhizobium sp. SL42
OTU1815	0	27	0	0	0	0	264	335	217	k__Bacteria; p__Proteobacteria; c__Alphaproteobacteria; o__Hyphomicrobiales; f__Rhizobiaceae; g__Rhizobium; s__Rhizobium sp. NXC24
OTU1816	0	244	0	0	0	0	482	468	551	k__Bacteria; p__Proteobacteria; c__Alphaproteobacteria; o__Hyphomicrobiales; f__Rhizobiaceae; g__Rhizobium; s__Rhizobium phaseoli
OTU1817	0	61	0	0	0	0	0	0	0	k__Bacteria; p__Proteobacteria; c__Alphaproteobacteria; o__Hyphomicrobiales; f__Rhizobiaceae; g__Ciceribacter; s__Ciceribacter thiooxidans
OTU1818	0	137	119	103	377	0	206	149	125	k__Bacteria; p__Proteobacteria; c__Alphaproteobacteria; o__Hyphomicrobiales; f__Brucellaceae; g__Brucella; s__Brucella sp. BTU1
OTU1819	0	352	242	386	812	0	369	396	767	k__Bacteria; p__Proteobacteria; c__Alphaproteobacteria; o__Hyphomicrobiales; f__Brucellaceae; g__Brucella; s__Brucella pituitosa
OTU1820	0	443	0	0	0	0	0	0	0	k__Bacteria; p__Proteobacteria; c__Alphaproteobacteria; o__Hyphomicrobiales; f__Brucellaceae; g__Pseudochrobactrum; s__Pseudochrobactrum sp. Wa41.01b-1
OTU1821	0	24	27	24	19	0	24	31	26	k__Bacteria; p__Proteobacteria; c__Alphaproteobacteria; o__Hyphomicrobiales; f__Hyphomicrobiaceae; g__Rhodomicrobium; s__Rhodomicrobium vannielii
OTU1822	0	51	0	0	0	0	0	0	0	k__Bacteria; p__Proteobacteria; c__Alphaproteobacteria; o__Hyphomicrobiales; f__Aurantimonadaceae; g__Aureimonas; s__Aureimonas sp. AU20
OTU1823	0	104	97	0	128	0	0	104	59	k__Bacteria; p__Proteobacteria; c__Alphaproteobacteria; o__Hyphomicrobiales; f__Methylobacteriaceae; g__Methylobacterium; s__Methylobacterium currus
OTU1824	0	46	0	0	98	0	0	0	40	k__Bacteria; p__Proteobacteria; c__Alphaproteobacteria; o__Hyphomicrobiales; f__Methylobacteriaceae; g__Methylobacterium; s__Methylobacterium aquaticum
OTU1825	0	2379	2742	2515	920	0	1915	3960	5264	k__Bacteria; p__Proteobacteria; c__Alphaproteobacteria; o__Sphingomonadales; f__Sphingomonadaceae; g__Sphingomonas; s__Sphingomonas melonis
OTU1826	0	28	0	0	26	0	0	0	34	k__Bacteria; p__Proteobacteria; c__Alphaproteobacteria; o__Sphingomonadales; f__Sphingomonadaceae; g__Sphingomonas; s__Sphingomonas aliaeris
OTU1827	0	588	540	0	0	0	0	0	2304	k__Bacteria; p__Proteobacteria; c__Alphaproteobacteria; o__Sphingomonadales; f__Sphingomonadaceae; g__Sphingobium; s__Sphingobium sp. RSMS
OTU1828	0	1105	0	0	0	0	0	630	966	k__Bacteria; p__Proteobacteria; c__Alphaproteobacteria; o__Sphingomonadales; f__Sphingomonadaceae; g__Sphingobium; s__Sphingobium herbicidovorans
OTU1829	0	251	305	0	0	0	0	327	143	k__Bacteria; p__Proteobacteria; c__Alphaproteobacteria; o__Sphingomonadales; f__Sphingomonadaceae; g__Sphingobium; s__Sphingobium indicum
OTU1830	0	271	0	0	0	0	0	209	731	k__Bacteria; p__Proteobacteria; c__Alphaproteobacteria; o__Sphingomonadales; f__Sphingomonadaceae; g__Sphingobium; s__Sphingobium fuliginis
OTU1831	0	35	0	0	0	0	0	0	0	k__Bacteria; p__Proteobacteria; c__Alphaproteobacteria; o__Sphingomonadales; f__Sphingomonadaceae; g__Novosphingobium; s__Novosphingobium sp. Sx8-5
OTU1832	0	775	940	0	0	0	754	764	0	k__Bacteria; p__Proteobacteria; c__Alphaproteobacteria; o__Sphingomonadales; f__Sphingomonadaceae; g__Novosphingobium; s__Novosphingobium sp. KA1
OTU1833	0	134	0	0	0	0	0	0	0	k__Bacteria; p__Proteobacteria; c__Alphaproteobacteria; o__Sphingomonadales; f__Sphingomonadaceae; g__Novosphingobium; s__Novosphingobium sp. PP1Y
OTU1834	0	49	54	52	34	0	97	80	70	k__Bacteria; p__Proteobacteria; c__Alphaproteobacteria; o__Sphingomonadales; f__Sphingomonadaceae; g__Novosphingobium; s__Novosphingobium ginsenosidimutans
OTU1835	0	237	0	0	0	0	0	0	0	k__Bacteria; p__Proteobacteria; c__Alphaproteobacteria; o__Sphingomonadales; f__Sphingomonadaceae; g__Novosphingopyxis; s__Novosphingopyxis iocasae
OTU1836	0	57	0	0	0	0	0	0	0	k__Bacteria; p__Proteobacteria; c__Alphaproteobacteria; o__Sphingomonadales; f__Sphingomonadaceae; g__Blastomonas; s__Blastomonas sp. RAC04
OTU1837	0	332	0	0	0	0	0	0	0	k__Bacteria; p__Proteobacteria; c__Alphaproteobacteria; o__Sphingomonadales; f__Erythrobacteraceae; g__Croceicoccus; s__Croceicoccus sp. Ery5
OTU1838	0	82	62	0	0	0	0	0	0	k__Bacteria; p__Proteobacteria; c__Alphaproteobacteria; o__Rhodobacterales; f__Rhodobacteraceae; g__Paracoccus; s__Paracoccus sp. AK26
OTU1839	0	145	694	912	925	175	0	0	161	k__Bacteria; p__Proteobacteria; c__Alphaproteobacteria; o__Rhodobacterales; f__Rhodobacteraceae; g__Paracoccus; s__Paracoccus marcusii
OTU1840	0	77	0	0	0	0	0	0	0	k__Bacteria; p__Proteobacteria; c__Alphaproteobacteria; o__Rhodobacterales; f__Rhodobacteraceae; g__Rhodovulum; s__Rhodovulum sulfidophilum
OTU1841	0	29	35	0	0	0	0	0	0	k__Bacteria; p__Proteobacteria; c__Alphaproteobacteria; o__Rhodobacterales; f__Rhodobacteraceae; g__Silicimonas; s__Silicimonas algicola
OTU1842	0	639	0	167	102	288	208	317	403	k__Bacteria; p__Proteobacteria; c__Alphaproteobacteria; o__Caulobacterales; f__Caulobacteraceae; g__Brevundimonas; s__Brevundimonas sp. SGAir0440
OTU1843	0	165	456	0	60	0	0	0	58	k__Bacteria; p__Proteobacteria; c__Alphaproteobacteria; o__Caulobacterales; f__Caulobacteraceae; g__Brevundimonas; s__Brevundimonas sp. PAMC22021
OTU1844	0	230	196	0	0	330	46	48	92	k__Bacteria; p__Proteobacteria; c__Alphaproteobacteria; o__Caulobacterales; f__Caulobacteraceae; g__Brevundimonas; s__Brevundimonas goettingensis
OTU1845	0	372	415	0	152	153	176	114	188	k__Bacteria; p__Proteobacteria; c__Alphaproteobacteria; o__Caulobacterales; f__Caulobacteraceae; g__Caulobacter; s__Caulobacter vibrioides
OTU1846	0	87	242	0	77	0	0	0	0	k__Bacteria; p__Proteobacteria; c__Alphaproteobacteria; o__Hyphomonadales; f__Hyphomonadaceae; g__Hyphomonas; s__Hyphomonas sp. CACIAM 19H1
OTU1847	0	907	486	702	941	1071	672	591	583	k__Bacteria; p__Proteobacteria; c__Betaproteobacteria; o__Burkholderiales; f__Comamonadaceae; g__Variovorax; s__Variovorax sp. PBL-E5
OTU1848	0	1082	687	0	467	198	215	386	147	k__Bacteria; p__Proteobacteria; c__Betaproteobacteria; o__Burkholderiales; f__Comamonadaceae; g__Comamonas; s__Comamonas koreensis
OTU1849	0	79	67	0	0	0	0	0	0	k__Bacteria; p__Proteobacteria; c__Betaproteobacteria; o__Burkholderiales; f__Comamonadaceae; g__Ottowia; s__Ottowia sp. oral taxon 894
OTU1850	0	54	37	306	230	164	238	244	242	k__Bacteria; p__Proteobacteria; c__Betaproteobacteria; o__Burkholderiales; f__Burkholderiaceae; g__Paraburkholderia; s__Paraburkholderia sp. PGU16
OTU1851	0	87	0	3329	4780	4520	4591	5271	3629	k__Bacteria; p__Proteobacteria; c__Betaproteobacteria; o__Burkholderiales; f__Burkholderiaceae; g__Paraburkholderia; s__Paraburkholderia dokdonella
OTU1852	0	45	0	0	0	0	49	69	41	k__Bacteria; p__Proteobacteria; c__Betaproteobacteria; o__Burkholderiales; f__Burkholderiaceae; g__Paraburkholderia; s__Paraburkholderia ginsengisoli
OTU1853	0	322	0	459	715	1357	922	855	997	k__Bacteria; p__Proteobacteria; c__Betaproteobacteria; o__Burkholderiales; f__Burkholderiaceae; g__Burkholderia; s__Burkholderia vietnamiensis
OTU1854	0	71	0	555	3009	151	203	256	145	k__Bacteria; p__Proteobacteria; c__Betaproteobacteria; o__Burkholderiales; f__Burkholderiaceae; g__Burkholderia; s__Burkholderia gladioli
OTU1855	0	321	0	2042	3594	5063	1681	1723	921	k__Bacteria; p__Proteobacteria; c__Betaproteobacteria; o__Burkholderiales; f__Burkholderiaceae; g__Pandoraea; s__Pandoraea pnomenusa
OTU1856	0	230	0	0	136	73	91	124	5758	k__Bacteria; p__Proteobacteria; c__Betaproteobacteria; o__Burkholderiales; f__Oxalobacteraceae; g__Massilia; s__Massilia oculi
OTU1857	0	705	529	397	755	262	0	158	105	k__Bacteria; p__Proteobacteria; c__Betaproteobacteria; o__Burkholderiales; f__Oxalobacteraceae; g__Janthinobacterium; s__Janthinobacterium sp. Marseille
OTU1858	0	190	371	0	197	0	0	0	0	k__Bacteria; p__Proteobacteria; c__Betaproteobacteria; o__Burkholderiales; f__Oxalobacteraceae; g__Herminiimonas; s__Herminiimonas arsenitoxidans
OTU1859	0	63	52	0	0	0	0	0	20	k__Bacteria; p__Proteobacteria; c__Betaproteobacteria; o__Nitrosomonadales; f__Sterolibacteriaceae; g__Methyloversatilis; s__Methyloversatilis sp. RAC08
OTU1860	0	555	367	0	585	0	0	0	706	k__Bacteria; p__Proteobacteria; c__Betaproteobacteria; o__Neisseriales; f__Chromobacteriaceae; g__Laribacter; s__Laribacter hongkongensis
OTU1861	0	272	0	0	0	0	0	0	0	k__Bacteria; p__Proteobacteria; c__Betaproteobacteria; o__Neisseriales; f__Chromobacteriaceae; g__Chromobacterium; s__Chromobacterium rhizoryzae
OTU1862	0	137	0	0	0	0	0	0	0	k__Bacteria; p__Proteobacteria; c__Deltaproteobacteria; o__Desulfuromonadales; f__Desulfuromonadaceae; g__Desulfuromonas; s__Desulfuromonas soudanensis
OTU1863	0	85	0	0	0	0	33	0	2115	k__Bacteria; p__Proteobacteria; c__Epsilonproteobacteria; o__Campylobacterales; f__Arcobacteraceae; g__Aliarcobacter; s__Aliarcobacter cryaerophilus
OTU1864	0	43	0	0	0	0	0	0	1655	k__Bacteria; p__Proteobacteria; c__Epsilonproteobacteria; o__Campylobacterales; f__Arcobacteraceae; g__Pseudoarcobacter; s__Pseudoarcobacter acticola
OTU1865	0	15	0	0	0	0	0	0	0	k__Bacteria; p__Proteobacteria; c__Acidithiobacillia; o__Acidithiobacillales; f__Acidithiobacillaceae; g__Acidithiobacillus; s__Acidithiobacillus ferrivorans
OTU1866	0	41	0	46	164	74	0	0	61	k__Bacteria; p__Proteobacteria; c__Oligoflexia; o__Bdellovibrionales; f__Bdellovibrionaceae; g__Bdellovibrio; s__Bdellovibrio sp. ZAP7
OTU1867	0	151	50	258	183	0	0	136	65	k__Bacteria; p__Actinobacteria; c__Actinomycetia; o__Streptomycetales; f__Streptomycetaceae; g__Streptomyces; s__Streptomyces sp. Go 40/10
OTU1868	0	135	216	0	0	0	0	0	0	k__Bacteria; p__Actinobacteria; c__Actinomycetia; o__Streptomycetales; f__Streptomycetaceae; g__Streptomyces; s__Streptomyces sp. TN58
OTU1869	0	65	47	0	0	0	76	101	38	k__Bacteria; p__Actinobacteria; c__Actinomycetia; o__Streptomycetales; f__Streptomycetaceae; g__Streptomyces; s__Streptomyces sp. GMY02
OTU1870	0	101	0	0	131	222	101	117	60	k__Bacteria; p__Actinobacteria; c__Actinomycetia; o__Streptomycetales; f__Streptomycetaceae; g__Streptomyces; s__Streptomyces sp. NEAU-sy36
OTU1871	0	94	262	0	0	0	0	0	0	k__Bacteria; p__Actinobacteria; c__Actinomycetia; o__Streptomycetales; f__Streptomycetaceae; g__Streptomyces; s__Streptomyces sp. fd1-xmd
OTU1872	0	61	0	161	165	0	154	120	94	k__Bacteria; p__Actinobacteria; c__Actinomycetia; o__Streptomycetales; f__Streptomycetaceae; g__Streptomyces; s__Streptomyces sp. RPA4-2
OTU1873	0	69	0	0	0	0	0	0	0	k__Bacteria; p__Actinobacteria; c__Actinomycetia; o__Streptomycetales; f__Streptomycetaceae; g__Streptomyces; s__Streptomyces sp. MBT27
OTU1874	0	82	0	0	0	0	0	0	0	k__Bacteria; p__Actinobacteria; c__Actinomycetia; o__Streptomycetales; f__Streptomycetaceae; g__Streptomyces; s__Streptomyces sp. HF10
OTU1875	0	310	0	0	0	0	0	290	155	k__Bacteria; p__Actinobacteria; c__Actinomycetia; o__Streptomycetales; f__Streptomycetaceae; g__Streptomyces; s__Streptomyces microflavus
OTU1876	0	79	0	0	0	0	0	102	45	k__Bacteria; p__Actinobacteria; c__Actinomycetia; o__Streptomycetales; f__Streptomycetaceae; g__Streptomyces; s__Streptomyces qaidamensis
OTU1877	0	319	0	0	0	0	129	0	0	k__Bacteria; p__Actinobacteria; c__Actinomycetia; o__Streptomycetales; f__Streptomycetaceae; g__Streptomyces; s__Streptomyces liangshanensis
OTU1878	0	185	245	0	0	0	137	104	398	k__Bacteria; p__Actinobacteria; c__Actinomycetia; o__Streptomycetales; f__Streptomycetaceae; g__Streptomyces; s__Streptomyces gardneri
OTU1879	0	1636	0	3838	1709	0	829	895	1048	k__Bacteria; p__Actinobacteria; c__Actinomycetia; o__Streptomycetales; f__Streptomycetaceae; g__Streptomyces; s__Streptomyces mirabilis
OTU1880	0	88	0	0	0	0	336	352	201	k__Bacteria; p__Actinobacteria; c__Actinomycetia; o__Streptomycetales; f__Streptomycetaceae; g__Streptomyces; s__Streptomyces lincolnensis
OTU1881	0	72	44	190	127	0	102	133	67	k__Bacteria; p__Actinobacteria; c__Actinomycetia; o__Streptomycetales; f__Streptomycetaceae; g__Streptomyces; s__Streptomyces lunaelactis
OTU1882	0	87	56	0	0	0	0	0	0	k__Bacteria; p__Actinobacteria; c__Actinomycetia; o__Streptomycetales; f__Streptomycetaceae; g__Streptomyces; s__Streptomyces nitrosporeus
OTU1883	0	73	38	153	0	0	0	0	49	k__Bacteria; p__Actinobacteria; c__Actinomycetia; o__Streptomycetales; f__Streptomycetaceae; g__Streptomyces; s__Streptomyces roseochromogenus
OTU1884	0	86	53	0	0	0	164	191	124	k__Bacteria; p__Actinobacteria; c__Actinomycetia; o__Streptomycetales; f__Streptomycetaceae; g__Streptomyces; s__Streptomyces coeruleorubidus
OTU1885	0	54	0	129	0	88	0	130	76	k__Bacteria; p__Actinobacteria; c__Actinomycetia; o__Streptomycetales; f__Streptomycetaceae; g__Streptomyces; s__Streptomyces bingchenggensis
OTU1886	0	88	92	0	0	0	0	0	0	k__Bacteria; p__Actinobacteria; c__Actinomycetia; o__Streptomycetales; f__Streptomycetaceae; g__Streptomyces; s__Streptomyces xinghaiensis
OTU1887	0	81	291	0	0	0	0	0	45	k__Bacteria; p__Actinobacteria; c__Actinomycetia; o__Streptomycetales; f__Streptomycetaceae; g__Streptomyces; s__Streptomyces genisteinicus
OTU1888	0	73	184	0	0	0	0	0	0	k__Bacteria; p__Actinobacteria; c__Actinomycetia; o__Streptomycetales; f__Streptomycetaceae; g__Streptomyces; s__Streptomyces spectabilis
OTU1889	0	61	67	0	0	0	0	124	53	k__Bacteria; p__Actinobacteria; c__Actinomycetia; o__Streptomycetales; f__Streptomycetaceae; g__Streptomyces; s__Streptomyces buecherae
OTU1890	0	51	0	0	0	0	0	0	45	k__Bacteria; p__Actinobacteria; c__Actinomycetia; o__Streptomycetales; f__Streptomycetaceae; g__Streptomyces; s__Streptomyces nodosus
OTU1891	0	50	0	0	0	0	0	0	0	k__Bacteria; p__Actinobacteria; c__Actinomycetia; o__Streptomycetales; f__Streptomycetaceae; g__Streptomyces; s__Streptomyces tsukubensis
OTU1892	0	65	70	0	0	0	0	0	45	k__Bacteria; p__Actinobacteria; c__Actinomycetia; o__Streptomycetales; f__Streptomycetaceae; g__Streptomyces; s__Streptomyces actuosus
OTU1893	0	855	1584	0	0	0	0	937	0	k__Bacteria; p__Actinobacteria; c__Actinomycetia; o__Streptomycetales; f__Streptomycetaceae; g__Streptomyces; s__Streptomyces alfalfae
OTU1894	0	56	0	0	0	0	0	0	45	k__Bacteria; p__Actinobacteria; c__Actinomycetia; o__Streptomycetales; f__Streptomycetaceae; g__Streptomyces; s__Streptomyces peucetius
OTU1895	0	115	66	753	870	533	279	224	144	k__Bacteria; p__Actinobacteria; c__Actinomycetia; o__Streptomycetales; f__Streptomycetaceae; g__Streptacidiphilus; s__Streptacidiphilus bronchialis
OTU1896	0	954	866	0	1360	0	0	0	0	k__Bacteria; p__Actinobacteria; c__Actinomycetia; o__Micrococcales; f__Microbacteriaceae; g__Microbacterium; s__Microbacterium sp. PAMC22086
OTU1897	0	216	293	0	0	0	0	0	0	k__Bacteria; p__Actinobacteria; c__Actinomycetia; o__Micrococcales; f__Microbacteriaceae; g__Microbacterium; s__Microbacterium sp. Y-01
OTU1898	0	104	80	0	0	0	66	0	0	k__Bacteria; p__Actinobacteria; c__Actinomycetia; o__Micrococcales; f__Microbacteriaceae; g__Microbacterium; s__Microbacterium sp. XT11
OTU1899	0	122	76	0	96	0	166	197	128	k__Bacteria; p__Actinobacteria; c__Actinomycetia; o__Micrococcales; f__Microbacteriaceae; g__Microbacterium; s__Microbacterium hydrocarbonoxydans
OTU1900	0	144	0	0	0	0	0	0	0	k__Bacteria; p__Actinobacteria; c__Actinomycetia; o__Micrococcales; f__Microbacteriaceae; g__Microbacterium; s__Microbacterium amylolyticum
OTU1901	0	109	101	0	0	0	0	0	0	k__Bacteria; p__Actinobacteria; c__Actinomycetia; o__Micrococcales; f__Microbacteriaceae; g__Salinibacterium; s__Salinibacterium sp. dk2585
OTU1902	0	157	0	0	0	0	0	0	0	k__Bacteria; p__Actinobacteria; c__Actinomycetia; o__Micrococcales; f__Microbacteriaceae; g__Cnuibacter; s__Cnuibacter physcomitrellae
OTU1903	0	55	0	0	117	0	0	0	0	k__Bacteria; p__Actinobacteria; c__Actinomycetia; o__Micrococcales; f__Microbacteriaceae; g__Marisediminicola; s__Marisediminicola antarctica
OTU1904	0	127	58	0	0	0	0	0	0	k__Bacteria; p__Actinobacteria; c__Actinomycetia; o__Micrococcales; f__Micrococcaceae; g__Arthrobacter; s__Arthrobacter sp. PGP41
OTU1905	0	112	144	0	0	0	0	0	0	k__Bacteria; p__Actinobacteria; c__Actinomycetia; o__Micrococcales; f__Micrococcaceae; g__Arthrobacter; s__Arthrobacter sp. PAMC25284
OTU1906	0	70	84	0	187	0	0	163	81	k__Bacteria; p__Actinobacteria; c__Actinomycetia; o__Micrococcales; f__Micrococcaceae; g__Arthrobacter; s__Arthrobacter sp. FW305-BF8
OTU1907	0	61	0	0	0	0	0	0	0	k__Bacteria; p__Actinobacteria; c__Actinomycetia; o__Micrococcales; f__Micrococcaceae; g__Arthrobacter; s__Arthrobacter sp. QXT-31
OTU1908	0	163	183	0	267	0	404	475	393	k__Bacteria; p__Actinobacteria; c__Actinomycetia; o__Micrococcales; f__Micrococcaceae; g__Paenarthrobacter; s__Paenarthrobacter nicotinovorans
OTU1909	0	89	56	0	0	0	0	0	0	k__Bacteria; p__Actinobacteria; c__Actinomycetia; o__Micrococcales; f__Micrococcaceae; g__Pseudarthrobacter; s__Pseudarthrobacter sp. NIBRBAC000502772
OTU1910	0	65	0	0	0	0	0	0	0	k__Bacteria; p__Actinobacteria; c__Actinomycetia; o__Micrococcales; f__Micrococcaceae; g__Pseudarthrobacter; s__Pseudarthrobacter sp. L1SW
OTU1911	0	67	84	0	0	0	0	0	0	k__Bacteria; p__Actinobacteria; c__Actinomycetia; o__Micrococcales; f__Micrococcaceae; g__Pseudarthrobacter; s__Pseudarthrobacter sp. NBSH8
OTU1912	0	65	0	0	0	0	0	0	62	k__Bacteria; p__Actinobacteria; c__Actinomycetia; o__Micrococcales; f__Micrococcaceae; g__Pseudarthrobacter; s__Pseudarthrobacter psychrotolerans
OTU1913	0	193	0	0	0	0	0	0	0	k__Bacteria; p__Actinobacteria; c__Actinomycetia; o__Micrococcales; f__Cellulomonadaceae; g__Cellulomonas; s__Cellulomonas sp. EW123
OTU1914	0	74	0	0	0	0	0	0	0	k__Bacteria; p__Actinobacteria; c__Actinomycetia; o__Micrococcales; f__Dermabacteraceae; g__Brachybacterium; s__Brachybacterium saurashtrense
OTU1915	0	101	67	0	0	0	0	0	0	k__Bacteria; p__Actinobacteria; c__Actinomycetia; o__Micrococcales; f__Jonesiaceae; g__Jonesia; s__Jonesia denitrificans
OTU1916	0	29	0	87	494	177	2082	2591	1427	k__Bacteria; p__Actinobacteria; c__Actinomycetia; o__Propionibacteriales; f__Nocardioidaceae; g__Nocardioides; s__Nocardioides baekrokdamisoli
OTU1917	0	94	0	0	174	0	0	108	150	k__Bacteria; p__Actinobacteria; c__Actinomycetia; o__Propionibacteriales; f__Nocardioidaceae; g__Aeromicrobium; s__Aeromicrobium chenweiae
OTU1918	0	82	36	0	0	0	0	0	0	k__Bacteria; p__Actinobacteria; c__Actinomycetia; o__Corynebacteriales; f__Mycobacteriaceae; g__Mycolicibacterium; s__Mycolicibacterium duvalii
OTU1919	0	24	0	0	45	39	36	63	25	k__Bacteria; p__Actinobacteria; c__Actinomycetia; o__Corynebacteriales; f__Mycobacteriaceae; g__Mycolicibacterium; s__Mycolicibacterium madagascariense
OTU1920	0	59	65	237	179	65	66	58	77	k__Bacteria; p__Actinobacteria; c__Actinomycetia; o__Corynebacteriales; f__Mycobacteriaceae; g__Mycobacterium; s__Mycobacterium parmense
OTU1921	0	523	469	1771	3000	1273	773	737	627	k__Bacteria; p__Actinobacteria; c__Actinomycetia; o__Corynebacteriales; f__Mycobacteriaceae; g__Mycolicibacter; s__Mycolicibacter sp. MYC123
OTU1922	0	451	530	0	0	0	0	856	580	k__Bacteria; p__Actinobacteria; c__Actinomycetia; o__Corynebacteriales; f__Nocardiaceae; g__Rhodococcus; s__Rhodococcus sp. YL-1
OTU1923	0	34	44	111	0	0	0	54	53	k__Bacteria; p__Actinobacteria; c__Actinomycetia; o__Corynebacteriales; f__Nocardiaceae; g__Rhodococcus; s__Rhodococcus sp. USK13
OTU1924	0	33	0	97	205	195	159	178	54	k__Bacteria; p__Actinobacteria; c__Actinomycetia; o__Corynebacteriales; f__Nocardiaceae; g__Rhodococcus; s__Rhodococcus sp. B7740
OTU1925	0	66	52	1278	1155	540	491	514	703	k__Bacteria; p__Actinobacteria; c__Actinomycetia; o__Corynebacteriales; f__Nocardiaceae; g__Nocardia; s__Nocardia seriolae
OTU1926	0	67	113	0	0	0	0	0	0	k__Bacteria; p__Actinobacteria; c__Actinomycetia; o__Corynebacteriales; f__Corynebacteriaceae; g__Corynebacterium; s__Corynebacterium efficiens
OTU1927	0	154	128	0	0	0	0	0	0	k__Bacteria; p__Actinobacteria; c__Actinomycetia; o__Corynebacteriales; f__Corynebacteriaceae; g__Corynebacterium; s__Corynebacterium marinum
OTU1928	0	114	55	149	514	230	55	76	28	k__Bacteria; p__Actinobacteria; c__Actinomycetia; o__Corynebacteriales; f__Gordoniaceae; g__Gordonia; s__Gordonia sp. PDNC005
OTU1929	0	143	0	0	0	0	0	0	0	k__Bacteria; p__Actinobacteria; c__Actinomycetia; o__Corynebacteriales; f__Gordoniaceae; g__Gordonia; s__Gordonia sp. 135
OTU1930	0	33	0	0	0	0	0	0	0	k__Bacteria; p__Actinobacteria; c__Actinomycetia; o__Corynebacteriales; f__Gordoniaceae; g__Gordonia; s__Gordonia insulae
OTU1931	0	157	124	0	0	0	0	0	0	k__Bacteria; p__Actinobacteria; c__Actinomycetia; o__Corynebacteriales; f__Gordoniaceae; g__Gordonia; s__Gordonia rubripertincta
OTU1932	0	117	76	965	2075	1085	168	198	246	k__Bacteria; p__Actinobacteria; c__Actinomycetia; o__Corynebacteriales; f__Tsukamurellaceae; g__Tsukamurella; s__Tsukamurella tyrosinosolvens
OTU1933	0	60	51	0	0	0	0	0	157	k__Bacteria; p__Actinobacteria; c__Actinomycetia; o__Micromonosporales; f__Micromonosporaceae; g__Micromonospora; s__Micromonospora sp. WMMC415
OTU1934	0	80	94	0	0	0	0	0	76	k__Bacteria; p__Actinobacteria; c__Actinomycetia; o__Micromonosporales; f__Micromonosporaceae; g__Micromonospora; s__Micromonospora auratinigra
OTU1935	0	77	125	245	224	216	213	0	124	k__Bacteria; p__Actinobacteria; c__Actinomycetia; o__Micromonosporales; f__Micromonosporaceae; g__Micromonospora; s__Micromonospora purpureochromogenes
OTU1936	0	321	132	0	0	0	0	0	42	k__Bacteria; p__Actinobacteria; c__Actinomycetia; o__Micromonosporales; f__Micromonosporaceae; g__Plantactinospora; s__Plantactinospora sp. BC1
OTU1937	0	233	122	0	0	0	0	0	0	k__Bacteria; p__Actinobacteria; c__Actinomycetia; o__Micromonosporales; f__Micromonosporaceae; g__Plantactinospora; s__Plantactinospora sp. BB1
OTU1938	0	76	0	0	137	0	0	89	52	k__Bacteria; p__Actinobacteria; c__Actinomycetia; o__Pseudonocardiales; f__Pseudonocardiaceae; g__Saccharomonospora; s__Saccharomonospora marina
OTU1939	0	57	76	0	0	0	0	0	107	k__Bacteria; p__Actinobacteria; c__Actinomycetia; o__Pseudonocardiales; f__Pseudonocardiaceae; g__Amycolatopsis; s__Amycolatopsis keratiniphila
OTU1940	0	31	0	0	64	0	0	68	45	k__Bacteria; p__Actinobacteria; c__Actinomycetia; o__Pseudonocardiales; f__Pseudonocardiaceae; g__Kibdelosporangium; s__Kibdelosporangium phytohabitans
OTU1941	0	58	83	0	0	0	0	0	0	k__Bacteria; p__Actinobacteria; c__Actinomycetia; o__Actinomycetales; f__Actinomycetaceae; g__Flaviflexus; s__Flaviflexus ciconiae
OTU1942	0	66	0	0	0	707	0	0	126	k__Bacteria; p__Actinobacteria; c__Actinomycetia; o__Bifidobacteriales; f__Bifidobacteriaceae; g__Bifidobacterium; s__Bifidobacterium pseudocatenulatum
OTU1943	0	256	0	0	567	257	409	0	431	k__Bacteria; p__Actinobacteria; c__Coriobacteriia; o__Coriobacteriales; f__Coriobacteriaceae; g__Collinsella; s__Collinsella aerofaciens
OTU1944	0	54	116	0	0	0	0	0	0	k__Bacteria; p__Actinobacteria; c__Nitriliruptoria; o__Euzebyales; f__Euzebyaceae; g__Euzebya; s__Euzebya pacifica
OTU1945	0	73	54	670	890	145	123	153	76	k__Bacteria; p__Firmicutes; c__Bacilli; o__Bacillales; f__Bacillaceae; g__Bacillus; s__Bacillus sp. NP157
OTU1946	0	68	49	211	0	0	65	112	47	k__Bacteria; p__Firmicutes; c__Bacilli; o__Bacillales; f__Bacillaceae; g__Peribacillus; s__Peribacillus simplex
OTU1947	0	42	25	0	0	0	0	0	0	k__Bacteria; p__Firmicutes; c__Bacilli; o__Bacillales; f__Bacillaceae; g__Fictibacillus; s__Fictibacillus phosphorivorans
OTU1948	0	104	94	0	0	0	0	0	0	k__Bacteria; p__Firmicutes; c__Bacilli; o__Bacillales; f__Bacillaceae; g__Lysinibacillus; s__Lysinibacillus sp. YS11
OTU1949	0	94	0	0	0	0	0	0	0	k__Bacteria; p__Firmicutes; c__Bacilli; o__Bacillales; f__Bacillaceae; g__Metabacillus; s__Metabacillus sp. cB07
OTU1950	0	58	34	177	190	62	58	93	74	k__Bacteria; p__Firmicutes; c__Bacilli; o__Bacillales; f__Bacillaceae; g__Psychrobacillus; s__Psychrobacillus sp. INOP01
OTU1951	0	53	0	0	0	0	0	0	0	k__Bacteria; p__Firmicutes; c__Bacilli; o__Bacillales; f__Staphylococcaceae; g__Staphylococcus; s__Staphylococcus xylosus
OTU1952	0	24	22	0	0	0	73	77	40	k__Bacteria; p__Firmicutes; c__Bacilli; o__Bacillales; f__Paenibacillaceae; g__Paenibacillus; s__Paenibacillus sp. FSL H7-0357
OTU1953	0	31	0	0	54	0	51	82	57	k__Bacteria; p__Firmicutes; c__Bacilli; o__Bacillales; f__Paenibacillaceae; g__Paenibacillus; s__Paenibacillus graminis
OTU1954	0	95	116	289	0	0	0	0	0	k__Bacteria; p__Firmicutes; c__Bacilli; o__Bacillales; f__Sporolactobacillaceae; g__Exiguobacterium; s__Exiguobacterium acetylicum
OTU1955	0	67	46	0	154	0	0	0	0	k__Bacteria; p__Firmicutes; c__Bacilli; o__Bacillales; f__Listeriaceae; g__Listeria; s__Listeria monocytogenes
OTU1956	0	379	224	0	0	0	0	0	0	k__Bacteria; p__Firmicutes; c__Bacilli; o__Lactobacillales; f__Carnobacteriaceae; g__Jeotgalibaca; s__Jeotgalibaca arthritidis
OTU1957	0	45	0	0	0	0	0	0	0	k__Bacteria; p__Firmicutes; c__Bacilli; o__Lactobacillales; f__Carnobacteriaceae; g__Jeotgalibaca; s__Jeotgalibaca dankookensis
OTU1958	0	52	0	0	0	0	0	0	0	k__Bacteria; p__Firmicutes; c__Bacilli; o__Lactobacillales; f__Carnobacteriaceae; g__Jeotgalibaca; s__Jeotgalibaca ciconiae
OTU1959	0	142	0	0	0	0	0	0	0	k__Bacteria; p__Firmicutes; c__Bacilli; o__Lactobacillales; f__Enterococcaceae; g__Enterococcus; s__Enterococcus hirae
OTU1960	0	196	0	0	0	0	0	0	0	k__Bacteria; p__Firmicutes; c__Bacilli; o__Lactobacillales; f__Enterococcaceae; g__Vagococcus; s__Vagococcus fluvialis
OTU1961	0	54	42	0	0	0	1153	0	0	k__Bacteria; p__Firmicutes; c__Bacilli; o__Lactobacillales; f__Lactobacillaceae; g__Limosilactobacillus; s__Limosilactobacillus reuteri
OTU1962	0	27	0	0	0	0	0	0	0	k__Bacteria; p__Firmicutes; c__Erysipelotrichia; o__Erysipelotrichales; f__Erysipelotrichaceae; g__Erysipelothrix; s__Erysipelothrix larvae
OTU1963	0	83	75	405	249	84	67	88	98	k__Bacteria; p__Firmicutes; c__Clostridia; o__Eubacteriales; f__Clostridiaceae; g__Clostridium; s__Clostridium carboxidivorans
OTU1964	0	44	0	0	36	0	0	0	60	k__Bacteria; p__Firmicutes; c__Clostridia; o__Eubacteriales; f__Lachnospiraceae; g__Lachnospira; s__Lachnospira eligens
OTU1965	0	82	47	0	0	0	0	0	0	k__Bacteria; p__Firmicutes; c__Clostridia; o__Eubacteriales; f__Oscillospiraceae; g__Acetivibrio; s__Acetivibrio thermocellus
OTU1966	0	35	0	0	0	0	0	0	0	k__Bacteria; p__Firmicutes; c__Clostridia; o__Eubacteriales; f__Peptostreptococcaceae; g__Romboutsia; s__Romboutsia sp. CE17
OTU1967	0	24	0	0	0	0	0	0	0	k__Bacteria; p__Firmicutes; c__Clostridia; o__Eubacteriales; f__Desulfallaceae; g__Desulfoscipio; s__Desulfoscipio gibsoniae
OTU1968	0	54	39	0	37	0	42	39	34	k__Bacteria; p__Cyanobacteria; c__; o__Nostocales; f__Nostocaceae; g__Nostoc; s__Nostoc sp. UHCC 0702
OTU1969	0	32	37	0	0	0	62	51	62	k__Bacteria; p__Cyanobacteria; c__; o__Nostocales; f__Nostocaceae; g__Nostoc; s__Nostoc sp. MS1
OTU1970	0	132	58	0	0	0	0	0	70	k__Bacteria; p__Cyanobacteria; c__; o__Nostocales; f__Nostocaceae; g__Nostoc; s__Nostoc sp. ATCC 53789
OTU1971	0	120	214	0	0	0	284	312	124	k__Bacteria; p__Cyanobacteria; c__; o__Nostocales; f__Nostocaceae; g__Nostoc; s__Nostoc sp. NIES-2111
OTU1972	0	87	85	0	0	0	0	0	0	k__Bacteria; p__Cyanobacteria; c__; o__Nostocales; f__Nostocaceae; g__Nostoc; s__Nostoc sp. C057
OTU1973	0	21	0	0	0	0	0	0	0	k__Bacteria; p__Cyanobacteria; c__; o__Nostocales; f__Nostocaceae; g__Nostoc; s__Nostoc sp. 'Lobaria pulmonaria (5183) cyanobiont'
OTU1974	0	92	0	0	0	0	283	375	88	k__Bacteria; p__Cyanobacteria; c__; o__Nostocales; f__Nostocaceae; g__Nostoc; s__Nostoc sp. NIES-3756
OTU1975	0	27	0	0	0	0	0	0	34	k__Bacteria; p__Cyanobacteria; c__; o__Nostocales; f__Nostocaceae; g__Nostoc; s__Nostoc sp. TCL240-02
OTU1976	0	149	89	0	0	0	0	0	0	k__Bacteria; p__Cyanobacteria; c__; o__Nostocales; f__Nostocaceae; g__Nostoc; s__Nostoc linckia
OTU1977	0	75	28	0	0	0	0	0	0	k__Bacteria; p__Cyanobacteria; c__; o__Nostocales; f__Nostocaceae; g__Nostoc; s__Nostoc sphaeroides
OTU1978	0	112	57	0	0	0	0	0	0	k__Bacteria; p__Cyanobacteria; c__; o__Nostocales; f__Nostocaceae; g__Nostoc; s__Nostoc punctiforme
OTU1979	0	23	24	0	0	0	0	0	0	k__Bacteria; p__Cyanobacteria; c__; o__Nostocales; f__Nostocaceae; g__Nostoc; s__Nostoc piscinale
OTU1980	0	54	49	0	0	0	0	0	0	k__Bacteria; p__Cyanobacteria; c__; o__Nostocales; f__Aphanizomenonaceae; g__Anabaenopsis; s__Anabaenopsis circularis
OTU1981	0	289	294	0	0	0	0	0	0	k__Bacteria; p__Bacteroidetes; c__Flavobacteriia; o__Flavobacteriales; f__Flavobacteriaceae; g__Zunongwangia; s__Zunongwangia sp. SCSIO 43204
OTU1982	0	514	328	0	516	0	0	0	0	k__Bacteria; p__Bacteroidetes; c__Flavobacteriia; o__Flavobacteriales; f__Flavobacteriaceae; g__Zunongwangia; s__Zunongwangia profunda
OTU1983	0	618	665	0	0	0	0	0	0	k__Bacteria; p__Bacteroidetes; c__Flavobacteriia; o__Flavobacteriales; f__Flavobacteriaceae; g__Maribacter; s__Maribacter cobaltidurans
OTU1984	0	21	21	139	206	0	0	0	0	k__Bacteria; p__Bacteroidetes; c__Flavobacteriia; o__Flavobacteriales; f__Flavobacteriaceae; g__Galbibacter; s__Galbibacter sp. BG1
OTU1985	0	110	49	0	0	0	0	0	0	k__Bacteria; p__Bacteroidetes; c__Flavobacteriia; o__Flavobacteriales; f__Weeksellaceae; g__Chryseobacterium; s__Chryseobacterium sp.
OTU1986	0	143	0	0	0	0	0	0	0	k__Bacteria; p__Bacteroidetes; c__Flavobacteriia; o__Flavobacteriales; f__Weeksellaceae; g__Empedobacter; s__Empedobacter falsenii
OTU1987	0	4306	4759	0	0	0	0	342	151	k__Bacteria; p__Bacteroidetes; c__Sphingobacteriia; o__Sphingobacteriales; f__Sphingobacteriaceae; g__Sphingobacterium; s__Sphingobacterium sp. G1-14
OTU1988	0	499	904	117	139	0	157	159	72	k__Bacteria; p__Bacteroidetes; c__Sphingobacteriia; o__Sphingobacteriales; f__Sphingobacteriaceae; g__Sphingobacterium; s__Sphingobacterium sp. B29
OTU1989	0	101	222	0	0	0	0	0	0	k__Bacteria; p__Bacteroidetes; c__Sphingobacteriia; o__Sphingobacteriales; f__Sphingobacteriaceae; g__Sphingobacterium; s__Sphingobacterium paramultivorum
OTU1990	0	160	154	0	0	0	0	0	0	k__Bacteria; p__Bacteroidetes; c__Sphingobacteriia; o__Sphingobacteriales; f__Sphingobacteriaceae; g__Sphingobacterium; s__Sphingobacterium siyangense
OTU1991	0	52	22	0	27	0	0	0	0	k__Bacteria; p__Bacteroidetes; c__Sphingobacteriia; o__Sphingobacteriales; f__Sphingobacteriaceae; g__Sphingobacterium; s__Sphingobacterium mizutaii
OTU1992	0	26	0	0	194	44	66	111	254	k__Bacteria; p__Bacteroidetes; c__Sphingobacteriia; o__Sphingobacteriales; f__Sphingobacteriaceae; g__Pedobacter; s__Pedobacter sp. HDW13
OTU1993	0	20	0	0	23	32	0	0	22	k__Bacteria; p__Bacteroidetes; c__Sphingobacteriia; o__Sphingobacteriales; f__Sphingobacteriaceae; g__Pedobacter; s__Pedobacter heparinus
OTU1994	0	55	0	73	99	0	142	165	289	k__Bacteria; p__Bacteroidetes; c__Chitinophagia; o__Chitinophagales; f__Chitinophagaceae; g__Chitinophaga; s__Chitinophaga sp. KRA15-503
OTU1995	0	95	128	0	59	0	0	0	92	k__Bacteria; p__Bacteroidetes; c__Chitinophagia; o__Chitinophagales; f__Chitinophagaceae; g__Chitinophaga; s__Chitinophaga pinensis
OTU1996	0	29	742	2296	2459	769	283	319	126	k__Bacteria; p__Bacteroidetes; c__Chitinophagia; o__Chitinophagales; f__Chitinophagaceae; g__Arachidicoccus; s__Arachidicoccus ginsenosidivorans
OTU1997	0	14	0	0	0	0	0	0	0	k__Bacteria; p__Bacteroidetes; c__Bacteroidia; o__Bacteroidetes Order II. Incertae sedis; f__Rhodothermaceae; g__Rhodothermus; s__Rhodothermus marinus
OTU1998	0	39	27	0	47	0	0	0	0	k__Bacteria; p__Planctomycetes; c__Planctomycetia; o__Planctomycetales; f__Planctomycetaceae; g__Planctopirus; s__Planctopirus ephydatiae
OTU1999	0	24	0	0	0	0	0	0	208	k__Bacteria; p__Chlamydiae; c__Chlamydiia; o__Parachlamydiales; f__Parachlamydiaceae; g__Neochlamydia; s__Neochlamydia sp. S13
[truncated: 769 more rows]
